# Supplementary material for: Comprehensive characterization of early-programmed tumor microenvironment by tumor-associated macrophages reveals galectin-1 as an immune modulatory target in breast cancer
Source: Theranostics. 2024 Jan 1;14(2):843–60. doi: 10.7150/thno.88917 (PMC10758049; doi:10.7150/thno.88917)
Supplement: Supplementary file 2 — Supplementary table 1. [file thnov14p0843s2.csv]

	p_val	avg_logFC	pct.1	pct.2	p_val_adj
Wfdc18	2.34E-05	1.453617762	0.129	0.022	0.441263224
Igfbp5	2.40E-05	1.287045943	0.142	0.028	0.451985258
Trf	5.21E-06	0.926707335	0.148	0.028	0.098171892
Xist	0.000851735	0.903116536	0.368	0.231	1
Fos	0.000170732	0.840977396	0.394	0.288	1
S100a9	1.14E-05	0.769059887	0.916	0.889	0.214243405
Krt19	2.84E-05	0.764884897	0.258	0.139	0.534370859
Fxyd3	1.23E-05	0.702233212	0.181	0.076	0.231578027
Mt1	0.02974747	0.686918218	0.697	0.693	1
Fcgbp	7.05E-05	0.684636034	0.116	0.022	1
S100a8	1.03E-05	0.65980308	0.826	0.718	0.193256242
Mt2	0.00827649	0.643816568	0.484	0.443	1
Lbp	0.052813067	0.601676169	0.103	0.044	1
Ly6a	0.021319155	0.582808448	0.213	0.12	1
Mgst1	2.42E-06	0.553631305	0.284	0.25	0.045667231
Wfdc17	0.005267863	0.537734222	0.413	0.272	1
Ly6e	5.20E-06	0.49928731	0.374	0.215	0.098003011
Kit	3.71E-05	0.481577404	0.129	0.022	0.699070179
Ehf	2.90E-06	0.464469315	0.123	0.013	0.054660406
C3	0.163880419	0.463942266	0.2	0.158	1
Ifitm1	0.013205788	0.450097274	0.374	0.259	1
Gas6	1.74E-05	0.447946822	0.148	0.028	0.327163518
Tcf7l2	8.50E-07	0.437505669	0.458	0.437	0.016017372
Zfp36l1	0.010557638	0.436739451	0.606	0.636	1
Id2	0.000216622	0.433429558	0.232	0.203	1
BC100530	0.035762168	0.421867493	0.116	0.079	1
G0s2	0.056552481	0.415691285	0.245	0.18	1
H2-Ab1	0.005603867	0.404686354	0.432	0.386	1
Egr1	0.007692398	0.401991344	0.303	0.177	1
Cyr61	0.026618929	0.392571591	0.31	0.269	1
Lcn2	0.11037047	0.383815908	0.419	0.339	1
Srgn	0.228496682	0.378850836	0.503	0.453	1
Cldn3	8.79E-06	0.367333641	0.465	0.313	0.16573425
Pik3r1	0.024435883	0.36724648	0.277	0.228	1
Lmo4	2.75E-05	0.35862813	0.516	0.484	0.517721048
Ptprf	3.68E-05	0.356149401	0.355	0.222	0.694189903
Csn3	0.000821842	0.353891361	0.187	0.13	1
Clmn	0.00013145	0.350280143	0.116	0.022	1
Gm42418	0.011596151	0.348364885	1	1	1
Cebpd	0.001294307	0.315915084	0.252	0.203	1
Mfge8	0.020364666	0.315604872	0.761	0.785	1
Ier3	0.352772571	0.314172624	0.71	0.655	1
Rpl38	9.12E-06	0.312317109	0.994	0.991	0.171916973
Elf5	7.39E-05	0.308875682	0.103	0.019	1
Cd74	0.66553573	0.304967153	0.742	0.775	1
Neat1	0.04858602	0.29775137	0.697	0.753	1
Rpl39	0.001996576	0.295745863	0.987	0.987	1
Hspb1	0.350459414	0.292399866	0.265	0.256	1
Rps28	0.000631595	0.289068511	0.987	0.975	1
Cldn7	0.000148092	0.288658723	0.252	0.18	1
Runx1	0.08613045	0.288230123	0.742	0.785	1
Hp	0.01061626	0.284478943	0.181	0.085	1
Irx1	2.84E-05	0.283051693	0.232	0.184	0.535796984
Auts2	0.000362958	0.282870675	0.142	0.038	1
Fosb	0.006059041	0.279738603	0.284	0.174	1
Plac8	0.002731029	0.278890059	0.29	0.187	1
Atp6v1b1	4.82E-05	0.277424321	0.103	0.013	0.908524508
Lars2	0.001903221	0.276640951	0.813	0.797	1
Tfrc	0.020952386	0.272453052	0.645	0.582	1
Dbi	0.006675116	0.27117453	0.813	0.801	1
mt-Atp8	0.00048182	0.270926205	0.742	0.744	1
Epcam	0.00661	0.268591826	0.755	0.794	1
Sox9	0.035418982	0.261864217	0.471	0.478	1
Rpl37	0.000519399	0.261830873	0.994	1	1
Lcp1	0.003063793	0.261551543	0.452	0.307	1
Rps29	0.000188919	0.26027044	0.987	1	1
Csnk1a1	0.000374824	0.258225917	0.865	0.804	1
Trps1	0.028472692	0.256118622	0.729	0.791	1
mt-Nd3	0.002380916	0.255692082	0.813	0.835	1
Larp4	0.002341834	0.255555526	0.703	0.687	1
Tmsb4x	0.297025611	0.252781979	1	0.997	1
Fgfr1	0.000279735	0.247842069	0.148	0.041	1
Plekho1	0.004967762	0.245959645	0.31	0.187	1
Rpl41	0.016105221	0.245160422	1	1	1
Pdcd4	0.000447507	0.243419004	0.432	0.443	1
Fcer1g	0.199220221	0.242070381	0.174	0.158	1
Nfib	0.105555903	0.241901766	0.755	0.804	1
Ptpn18	0.030615415	0.241244844	0.548	0.465	1
Bola2	9.49E-05	0.240461118	0.742	0.684	1
Gata3	0.002677869	0.239004805	0.542	0.617	1
Arhgap5	0.011427483	0.238615106	0.742	0.744	1
Celsr2	0.000556001	0.238529997	0.161	0.06	1
Sorbs2	0.003176864	0.238080396	0.194	0.108	1
Romo1	0.000493008	0.233539613	0.71	0.69	1
Inhbb	0.000434384	0.233230182	0.103	0.019	1
Scd1	0.00038341	0.233101906	0.31	0.234	1
Ogfrl1	0.001560374	0.232854397	0.174	0.123	1
Arhgdib	0.03208985	0.231086881	0.568	0.478	1
Tpm1	0.008016109	0.230423947	0.839	0.823	1
Gm26917	0.006940334	0.224283774	0.6	0.674	1
Atp1b1	0.00640597	0.223169405	0.406	0.288	1
Zcchc7	0.007070819	0.221497438	0.587	0.582	1
Pclaf	0.019799772	0.219586272	0.271	0.272	1
Sbsn	0.07422959	0.218297496	0.103	0.085	1
Nbl1	0.158881136	0.216253576	0.161	0.187	1
Areg	0.004789605	0.216004986	0.323	0.427	1
Pde4d	0.004642259	0.214850394	0.187	0.095	1
Lpp	0.001424438	0.212698451	0.703	0.677	1
Luc7l3	0.011746574	0.212199423	0.755	0.772	1
Rps27	0.020998785	0.210840111	1	0.997	1
Polr2i	6.05E-05	0.209722163	0.497	0.509	1
Pml	0.081167087	0.209071564	0.206	0.19	1
Tyrobp	0.065025832	0.208464286	0.258	0.168	1
Bmyc	0.001642186	0.208336361	0.265	0.168	1
Rpl37a	0.019972027	0.207861876	1	0.994	1
Rpl22l1	0.02062381	0.207814373	0.858	0.861	1
Fam208a	0.07082657	0.207212871	0.516	0.481	1
Rps26	0.007457994	0.206416454	0.987	1	1
Rpl36al	2.58E-05	0.205983154	0.877	0.902	0.48642365
Ptma	0.028567382	0.205830163	1	0.997	1
Rps21	0.000752723	0.203826648	0.994	0.994	1
Cxadr	0.00623306	0.20348665	0.484	0.554	1
Lsp1	0.252727765	0.202875317	0.587	0.582	1
Nsd1	0.024466126	0.202200961	0.277	0.203	1
Atox1	0.017986413	0.201995181	0.729	0.718	1
Ank3	0.027636914	0.201386262	0.284	0.253	1
Cytip	0.004812833	0.201309881	0.265	0.158	1
Pds5a	0.002077916	0.199795889	0.561	0.566	1
Marcks	0.103969353	0.196569495	0.458	0.408	1
Rps27rt	0.000102354	0.195792409	0.69	0.604	1
Ifitm2	0.227156412	0.195458871	0.826	0.826	1
Rpl31	0.058981415	0.194685935	0.961	0.968	1
Zfp36	0.028720919	0.19468236	0.471	0.383	1
Reep5	0.005144268	0.194382973	0.735	0.699	1
Phlda1	0.007246982	0.194310077	0.542	0.677	1
Ddx3x	0.006224214	0.194045527	0.626	0.598	1
Tmc4	4.66E-05	0.193810093	0.239	0.095	0.878903707
Rsrp1	0.006076372	0.193412493	0.735	0.785	1
Prpf4b	0.003289173	0.193163868	0.729	0.782	1
Tcerg1	0.023932664	0.192459651	0.606	0.598	1
Ogt	0.025006579	0.191941143	0.568	0.547	1
Lgals7	0.074423828	0.190306535	0.181	0.136	1
Ndufa1	0.0001417	0.189238378	0.639	0.535	1
H2-Aa	0.304379854	0.188846226	0.484	0.516	1
Ccdc141	0.000195985	0.188723947	0.116	0.025	1
App	0.004167514	0.188632324	0.697	0.725	1
Anapc13	0.002453889	0.187986784	0.639	0.62	1
Mafb	0.04764804	0.186462156	0.103	0.044	1
Ascc3	0.098119814	0.186021639	0.6	0.554	1
Mlph	2.64E-05	0.185936918	0.116	0.016	0.498376126
Ifi44	0.081301057	0.184881436	0.161	0.104	1
Ndufb4	0.000152756	0.184638121	0.587	0.589	1
Irx3	0.000513912	0.184055388	0.187	0.117	1
Epb41l4aos	0.002546178	0.182883039	0.561	0.443	1
Irx2	0.001013658	0.181989744	0.542	0.541	1
Rpl36	0.083488795	0.180895821	0.994	0.987	1
Eif2s2	0.005659912	0.180440092	0.852	0.861	1
Tomm7	0.004172687	0.180361305	0.813	0.794	1
Ndufaf4	0.002751	0.180284903	0.4	0.437	1
Chpt1	0.003011507	0.179493316	0.361	0.323	1
Ap4s1	0.000760495	0.179019295	0.303	0.288	1
1700025G04Rik	0.005311343	0.178545496	0.232	0.177	1
Ddx6	0.000349295	0.178356858	0.716	0.782	1
Higd1a	0.301068608	0.177589934	0.729	0.709	1
Bms1	0.003108104	0.177314601	0.516	0.481	1
Clint1	0.011911765	0.177051503	0.626	0.604	1
Zfp36l2	0.050960775	0.175670947	0.806	0.854	1
Cib1	0.002961106	0.174961768	0.426	0.418	1
Ifrd1	0.050606807	0.174137728	0.561	0.608	1
Ogfr	0.003863117	0.173431293	0.497	0.468	1
Ifi27l2a	0.047082277	0.172881766	0.523	0.538	1
Actn4	0.012411174	0.172028401	0.761	0.801	1
Msrb1	0.309954165	0.171933306	0.51	0.487	1
Rc3h1	0.060711443	0.171322436	0.542	0.5	1
S100a16	0.008225659	0.170829297	0.174	0.165	1
Trp53	0.013860948	0.170745076	0.542	0.522	1
Elf1	0.006533176	0.17072923	0.671	0.661	1
Nfkbia	0.029221934	0.169501857	0.671	0.703	1
Ltb	0.01925475	0.169136846	0.368	0.418	1
Clstn1	0.002067737	0.168823044	0.6	0.551	1
Fads1	0.000264612	0.168707867	0.239	0.206	1
Txnip	0.003126532	0.168585412	0.529	0.627	1
Sox4	0.662041742	0.167962856	0.794	0.756	1
Rpl27	0.045422432	0.167951128	0.916	0.915	1
Bdp1	0.160493983	0.16769255	0.555	0.557	1
Csrp1	0.075468469	0.167380202	0.465	0.449	1
Tmem123	0.016049376	0.167106003	0.497	0.44	1
Ndufa2	5.57E-05	0.167049345	0.761	0.807	1
Sfi1	0.024412717	0.166823438	0.381	0.263	1
Foxj3	0.008794412	0.165899481	0.477	0.443	1
Arf6	0.000385544	0.165533882	0.568	0.56	1
Pdlim3	4.91E-06	0.165456329	0.11	0.009	0.092595716
Rnase4	0.492835918	0.165159535	0.103	0.085	1
Lrg1	0.251809635	0.164644446	0.135	0.111	1
Taf1d	0.031100655	0.16456387	0.858	0.877	1
Rpl17	0.363009563	0.164454918	1	1	1
Irx5	8.61E-05	0.164086182	0.123	0.022	1
Snhg6	0.179946053	0.16345346	0.639	0.595	1
mt-Nd4l	0.001407985	0.163042067	0.813	0.867	1
Cgn	0.022583836	0.162313232	0.284	0.244	1
Rpl36a	0.121421018	0.162082838	0.981	0.968	1
Adm	0.1563097	0.161698397	0.277	0.241	1
Trp53bp2	0.004569072	0.161013567	0.387	0.399	1
Rps25	0.020715965	0.16051731	0.981	0.981	1
Clec2d	0.046387033	0.160511711	0.232	0.206	1
Irf2bp2	0.04875931	0.160254992	0.658	0.715	1
Ppp1r35	0.035540467	0.160134412	0.316	0.335	1
Samsn1	0.319877867	0.158866911	0.271	0.231	1
Cdca8	0.266690679	0.158637051	0.245	0.215	1
Mtss1	0.171679763	0.158493971	0.626	0.665	1
Stat1	0.002508858	0.158299718	0.29	0.335	1
Ireb2	0.001841866	0.157956838	0.471	0.468	1
Fbrsl1	0.002434266	0.157132597	0.335	0.291	1
Zfp622	0.01889924	0.156925506	0.503	0.506	1
Plekhn1	0.001261858	0.156318308	0.31	0.37	1
Lsm6	0.0312281	0.156304333	0.69	0.68	1
Tspyl1	0.020985748	0.155888308	0.523	0.456	1
Irs2	0.201490206	0.15582708	0.31	0.259	1
Mrpl36	0.02541531	0.15572807	0.535	0.503	1
Serinc3	0.007656844	0.155470276	0.626	0.699	1
Sik1	0.005576891	0.155454675	0.297	0.193	1
Hes1	0.098505821	0.155410052	0.394	0.396	1
Acot1	0.000103749	0.155255989	0.168	0.051	1
Tmem245	0.028255502	0.15519659	0.477	0.418	1
Akap9	0.000855918	0.154851819	0.639	0.706	1
Zfp704	0.014191039	0.154623082	0.116	0.047	1
Tfap2c	0.006134227	0.154374758	0.103	0.038	1
Anpep	0.000799869	0.154004167	0.103	0.022	1
Shroom3	0.004376399	0.153939035	0.168	0.101	1
Zfp407	0.015800059	0.153812705	0.381	0.345	1
Txndc16	0.003452674	0.153575364	0.2	0.089	1
Nek4	0.000474582	0.153165652	0.168	0.07	1
Morc2a	0.051748622	0.152670344	0.432	0.459	1
Thoc6	0.041595614	0.152625481	0.432	0.478	1
Cd300lf	0.022773063	0.152586982	0.135	0.06	1
Suclg2	0.002928359	0.152037429	0.516	0.484	1
Pbk	0.049811407	0.151242261	0.155	0.095	1
Fam210b	0.004653307	0.150425456	0.181	0.133	1
Ints6	0.20709756	0.150410866	0.374	0.351	1
Ppie	0.007187104	0.149980452	0.503	0.491	1
Snrpf	0.046561571	0.149756673	0.871	0.873	1
Dapk1	0.000787263	0.149441654	0.103	0.022	1
Tmbim6	0.005448013	0.149419365	0.819	0.832	1
Mospd2	0.006029461	0.149231372	0.297	0.215	1
Zfp280d	0.01584649	0.149214349	0.477	0.491	1
Utp14a	0.001093721	0.148626613	0.329	0.358	1
Egln1	0.009065815	0.148321196	0.677	0.747	1
Furin	0.001490143	0.148267597	0.51	0.563	1
Ets1	0.024589893	0.148235773	0.626	0.706	1
Pfdn1	0.014092925	0.147973268	0.703	0.706	1
Atp5e	0.107777228	0.147929444	0.839	0.851	1
Atrx	0.005533284	0.147428252	0.703	0.785	1
Mga	0.200879769	0.147098984	0.465	0.411	1
Zfp609	0.000347155	0.147091105	0.394	0.424	1
Cd14	0.085741755	0.147081061	0.226	0.177	1
2010107E04Rik	0.022202723	0.146790187	0.845	0.892	1
Aimp1	0.017817535	0.146420965	0.781	0.766	1
Ppwd1	0.005685969	0.146183664	0.368	0.351	1
Aftph	0.006281727	0.145273291	0.471	0.472	1
Macc1	0.014773223	0.144540465	0.232	0.215	1
Eva1b	0.004227922	0.144420378	0.155	0.073	1
Itm2b	0.609824433	0.144267114	0.935	0.94	1
Rps27l	0.124033753	0.144144655	0.787	0.782	1
Bcl11a	0.063153864	0.144015534	0.226	0.225	1
Dhrs3	4.26E-06	0.14310471	0.135	0.019	0.080282835
Cd200	0.011640244	0.143094771	0.11	0.038	1
Rbms3	0.008653949	0.142680055	0.103	0.032	1
Bclaf1	0.164891051	0.142518768	0.813	0.835	1
Wnt5b	0.001450437	0.142052562	0.11	0.028	1
Lst1	0.072775635	0.14203732	0.206	0.13	1
Oasl2	0.030807831	0.141610981	0.123	0.101	1
Rps14	0.252354441	0.141570326	0.981	0.991	1
Kat6a	0.060924924	0.141564382	0.516	0.551	1
Efhd2	0.018586569	0.14130248	0.419	0.411	1
Pkp4	0.00309674	0.141155053	0.413	0.399	1
Bhlhe41	0.016572672	0.141123559	0.206	0.133	1
Atp5l	0.035543768	0.140356524	0.884	0.892	1
Ndufc2	0.153749175	0.140346304	0.6	0.595	1
Zcchc6	0.027936236	0.140285519	0.639	0.62	1
Plscr2	0.002033893	0.140166443	0.135	0.051	1
Zbtb20	0.110347183	0.140084305	0.471	0.478	1
Kcnq1ot1	0.024536533	0.13968688	0.542	0.627	1
Tnpo1	0.069386099	0.139653412	0.69	0.693	1
Rps19	0.084159726	0.139130561	1	0.994	1
Podxl	0.0205941	0.139128472	0.297	0.222	1
Fam168b	0.017743047	0.13900153	0.574	0.617	1
Usmg5	0.034397097	0.138844314	0.8	0.797	1
Timm10b	0.001711051	0.138060262	0.523	0.547	1
Ddx5	0.042018341	0.137488036	0.968	0.956	1
Zfp607a	0.006583935	0.13732504	0.148	0.073	1
H2-Eb1	0.3866119	0.137170962	0.348	0.37	1
Dhx35	0.053794959	0.136404021	0.116	0.092	1
Nectin4	1.30E-05	0.136358083	0.103	0.009	0.244228543
Mat2a	0.200018412	0.136150489	0.619	0.636	1
Tnk1	0.087399713	0.135242864	0.142	0.114	1
Mrps21	0.032991369	0.135004918	0.658	0.684	1
Esrp1	0.000416563	0.134555647	0.232	0.247	1
Rpl35	0.183612927	0.134540846	0.961	0.956	1
Zmat1	0.040032195	0.134329374	0.116	0.057	1
Irs1	0.51085192	0.13424832	0.161	0.13	1
Srfbp1	0.006432132	0.134127483	0.213	0.139	1
Xrn1	0.00646439	0.133883993	0.426	0.443	1
Gm26853	0.097158983	0.133538077	0.381	0.307	1
Lrig3	0.003592281	0.133240064	0.123	0.063	1
Rab7	0.086638266	0.133216685	0.748	0.718	1
Map2	0.014721545	0.132787216	0.135	0.07	1
Chd4	0.054427332	0.132766757	0.761	0.81	1
Ddx58	0.023892859	0.132719571	0.31	0.288	1
Serpinb1a	0.115777523	0.132628803	0.103	0.051	1
Ets2	0.040352412	0.132159272	0.277	0.237	1
Rgl2	0.002536496	0.131906975	0.335	0.339	1
Ppil3	0.094299293	0.131725398	0.484	0.459	1
Uqcr11	0.12573208	0.131444802	0.813	0.816	1
Pim1	0.340726995	0.131381466	0.348	0.364	1
Prss23	0.305885453	0.131380377	0.155	0.19	1
Pbx1	0.056019522	0.131199344	0.658	0.722	1
Tlr3	0.010385404	0.131090056	0.187	0.155	1
Whamm	0.003856813	0.131083587	0.2	0.209	1
Tanc2	0.062943221	0.130936634	0.265	0.269	1
Cracr2b	0.012606188	0.130906542	0.187	0.104	1
Rad54l2	0.000315581	0.130715603	0.316	0.307	1
Napsa	0.042163393	0.130275893	0.155	0.082	1
Samhd1	0.07806502	0.130136727	0.503	0.506	1
Huwe1	0.149886595	0.129614564	0.761	0.775	1
Usp24	0.01218255	0.129307945	0.4	0.38	1
Rhoj	0.138625736	0.129188193	0.29	0.266	1
Myo10	0.088613428	0.128986124	0.484	0.415	1
Plekhf2	0.023120235	0.128970813	0.271	0.301	1
Setd1b	0.002508821	0.128915256	0.303	0.288	1
Rnpepl1	0.064611844	0.128861983	0.394	0.332	1
Etv6	0.011509517	0.128857292	0.329	0.364	1
Rbl2	0.001132888	0.12859722	0.29	0.234	1
Ap4m1	0.009686197	0.128574903	0.374	0.351	1
Bcl7a	0.00407732	0.128524118	0.252	0.184	1
Ing4	0.096139325	0.128422861	0.542	0.525	1
Stox2	0.018435373	0.128322497	0.103	0.041	1
Prpf38b	0.401287549	0.128242037	0.781	0.759	1
Kdm2a	0.036866149	0.128130536	0.658	0.636	1
Pnrc2	0.015009559	0.127963754	0.394	0.405	1
Atn1	0.015312522	0.127889993	0.348	0.313	1
Lima1	0.010808795	0.127527174	0.574	0.604	1
Hnrnpul1	0.076111627	0.127428289	0.626	0.617	1
Vma21	0.006032129	0.127346606	0.432	0.427	1
Csk	0.003153552	0.12701824	0.432	0.424	1
Erbb3	0.002140563	0.126628131	0.123	0.073	1
Gadd45b	0.208196382	0.125977873	0.374	0.32	1
Scarb1	0.006877635	0.125918864	0.323	0.323	1
Araf	0.036949393	0.125910044	0.406	0.361	1
H2-T23	0.046170549	0.125441344	0.658	0.69	1
Ndufa6	0.005179719	0.125190396	0.794	0.791	1
Alox5ap	0.289847777	0.125138542	0.135	0.101	1
mt-Nd5	0.019853527	0.124988759	0.832	0.899	1
Unc93b1	0.024944094	0.124975174	0.194	0.165	1
Nck2	0.031449779	0.124866807	0.323	0.294	1
Polr2l	0.536587592	0.124865616	0.484	0.446	1
Chd6	0.00103803	0.124829637	0.452	0.487	1
Mmp9	0.215808042	0.124753943	0.271	0.278	1
Dgkz	0.075721334	0.124668037	0.419	0.392	1
Cd164	0.044057008	0.12436058	0.742	0.778	1
Pdgfb	0.001354155	0.124201038	0.181	0.19	1
Pabpn1	0.012589655	0.12407046	0.465	0.478	1
Prss8	0.000217828	0.123807064	0.219	0.168	1
Upf3b	0.002631328	0.123760515	0.394	0.446	1
B3glct	0.029648252	0.123422276	0.265	0.25	1
Asxl2	0.592550333	0.123390182	0.613	0.598	1
Nubp2	0.014179308	0.123331313	0.387	0.348	1
Trim2	0.04424838	0.123135777	0.245	0.187	1
Gm47283	0.228358489	0.122900255	0.729	0.753	1
Zbtb43	0.046836334	0.122745516	0.361	0.386	1
Rps6kb2	0.051970935	0.122742306	0.239	0.184	1
Yipf5	0.013947039	0.122732118	0.348	0.329	1
Armcx3	0.000931998	0.122703269	0.103	0.022	1
Tmem258	0.005335264	0.122358258	0.723	0.753	1
Nedd9	0.012429822	0.122304272	0.284	0.291	1
Map7	0.000121705	0.122151948	0.174	0.108	1
Nono	0.055367165	0.12208907	0.768	0.797	1
Zrsr2	0.018525999	0.121912918	0.639	0.693	1
Nfia	0.035141634	0.121133101	0.529	0.547	1
St3gal1	0.0853967	0.121124184	0.361	0.32	1
Tmem131	0.216341877	0.121100219	0.452	0.446	1
Vps4a	0.035152223	0.121097821	0.284	0.222	1
Ccrl2	0.18517414	0.120981694	0.161	0.127	1
Srcap	0.172456958	0.120833358	0.265	0.244	1
Ep300	0.122251786	0.120820435	0.581	0.56	1
Tcf12	0.08389759	0.120455564	0.619	0.633	1
Ktn1	0.26159955	0.120330391	0.774	0.756	1
Tra2b	0.082115685	0.120076877	0.813	0.845	1
Tmem2	0.105556324	0.120049754	0.4	0.399	1
Chkb	0.005785042	0.119897525	0.335	0.326	1
Hipk3	0.03434265	0.119868143	0.406	0.386	1
Uqcr10	0.203616659	0.119703054	0.729	0.734	1
Selenop	0.012595908	0.119626719	0.142	0.066	1
Ube2h	0.019217992	0.119514813	0.477	0.475	1
Purb	0.281070718	0.119379276	0.845	0.813	1
Birc2	0.061155965	0.119365209	0.426	0.465	1
Styx	0.106567266	0.119229947	0.239	0.222	1
Etfa	0.023585346	0.119183012	0.658	0.652	1
Rreb1	0.052965669	0.119044724	0.4	0.326	1
Mapkapk2	0.007142114	0.118804107	0.523	0.557	1
Sgk1	0.037723583	0.118659163	0.406	0.472	1
Nprl2	0.011902568	0.118485297	0.232	0.253	1
Ost4	0.127617641	0.118425599	0.768	0.759	1
Setd1a	0.027323777	0.118036887	0.303	0.307	1
Pde4b	0.009772382	0.118022564	0.161	0.082	1
Cd81	0.105960338	0.11769424	0.671	0.709	1
Asnsd1	0.015086405	0.117693104	0.49	0.491	1
Hnrnph2	0.047850973	0.117666303	0.471	0.475	1
mt-Co1	0.064679583	0.117493946	0.916	0.962	1
Hmgb1	0.204495862	0.117178452	0.929	0.943	1
Cox7c	0.007339366	0.117171419	0.897	0.94	1
Phf6	0.037804691	0.117084672	0.31	0.297	1
Fam107b	0.153837084	0.116609534	0.555	0.544	1
Rybp	0.030644891	0.11658952	0.348	0.259	1
Zfp318	0.16571775	0.11649546	0.361	0.373	1
Socs4	0.084609291	0.116435096	0.381	0.367	1
Msl2	0.07283979	0.11624978	0.406	0.386	1
Tbc1d4	0.101680236	0.116239452	0.148	0.098	1
Far1	0.082677162	0.116219091	0.555	0.532	1
B4galnt1	0.100778805	0.116052568	0.445	0.396	1
Ube2z	0.211691575	0.115971839	0.561	0.541	1
Shtn1	0.030168351	0.115938327	0.406	0.386	1
Adk	0.035629847	0.11589107	0.529	0.516	1
Cd79b	0.357879435	0.11577009	0.187	0.161	1
Pdap1	0.07325245	0.115639776	0.787	0.801	1
Dynll2	0.133598029	0.115436917	0.619	0.611	1
Abhd13	0.062990422	0.115260124	0.335	0.301	1
Kmt5a	0.060711615	0.115006126	0.697	0.712	1
Atp5k	0.005693276	0.11491999	0.729	0.747	1
Fxr1	0.159166511	0.114814838	0.716	0.769	1
Ccny	0.005208251	0.114652318	0.471	0.487	1
Gnaq	0.015165695	0.114613704	0.381	0.364	1
Hcls1	0.111629485	0.114609926	0.161	0.108	1
Lpcat1	0.010262335	0.114420825	0.4	0.386	1
AC165953.2	0.02183734	0.113912126	0.284	0.269	1
Tceal9	0.298898446	0.113668039	0.774	0.737	1
Rnd3	0.127076262	0.113661913	0.187	0.127	1
Nasp	0.241445064	0.113399977	0.594	0.614	1
Vegfa	0.04416509	0.113102422	0.355	0.244	1
Slc45a4	0.099374766	0.113028983	0.219	0.171	1
Ccpg1	0.002187996	0.112961884	0.194	0.114	1
Wdfy3	0.054006819	0.112905707	0.303	0.263	1
Slc25a28	0.00046437	0.112761378	0.342	0.364	1
Rb1	0.01481373	0.112761005	0.258	0.278	1
Cdh1	0.049331892	0.112664844	0.387	0.316	1
Stat5b	0.032017005	0.112507868	0.374	0.297	1
Rbbp8	0.282230769	0.112490838	0.219	0.177	1
Ldlr	0.164763182	0.112319395	0.368	0.358	1
Rpl6	0.387349869	0.112055569	0.994	0.997	1
Basp1	0.178692547	0.112021139	0.677	0.674	1
Tubb2a	0.323403571	0.112014466	0.148	0.136	1
Rnpep	0.139536221	0.111755942	0.465	0.434	1
Kif1b	0.003859532	0.111684421	0.471	0.557	1
Nedd4l	0.062687528	0.111639543	0.174	0.114	1
Ermp1	0.040909869	0.111575276	0.29	0.218	1
Rps17	0.002368599	0.111285254	0.942	0.975	1
Carmil1	0.007247566	0.11115145	0.226	0.215	1
Chmp2b	0.028481253	0.110928708	0.471	0.487	1
Prkx	0.045378944	0.110895079	0.2	0.168	1
Tmem64	0.088092855	0.110888538	0.194	0.12	1
Mfhas1	0.003945757	0.110770998	0.245	0.212	1
Slc33a1	0.054591215	0.110697291	0.239	0.218	1
Myh14	0.000670382	0.11067963	0.116	0.028	1
Mfap3	0.252487105	0.110552166	0.342	0.361	1
Grina	0.211198946	0.110529471	0.671	0.668	1
Jmjd8	0.04720163	0.110502373	0.161	0.199	1
Slc25a23	0.009795649	0.110349186	0.148	0.085	1
Smarcad1	0.076766956	0.110128558	0.497	0.5	1
Mef2c	0.162991405	0.110038826	0.265	0.222	1
Dclk1	0.396220839	0.109855476	0.148	0.111	1
Mprip	0.113564639	0.10964248	0.71	0.712	1
Sh3bp4	0.080922562	0.109509995	0.219	0.149	1
Hat1	0.002109808	0.10946492	0.413	0.503	1
Tsix	0.153892019	0.109458549	0.116	0.063	1
Fam104a	0.444330609	0.109433241	0.69	0.709	1
Plk2	0.144019817	0.109336744	0.181	0.174	1
Hist1h2ae	0.600599048	0.109276683	0.219	0.241	1
Ube3c	0.07400835	0.109218982	0.523	0.475	1
Rbbp6	0.125847601	0.109206661	0.671	0.709	1
Lpin2	0.021120005	0.109096225	0.413	0.446	1
Nipal2	0.020519262	0.108751398	0.142	0.108	1
Trip11	0.10249316	0.108711203	0.594	0.627	1
Sfswap	0.009274695	0.108283002	0.49	0.532	1
Xaf1	0.07370535	0.108246173	0.277	0.25	1
Mtss1l	0.001035975	0.108164043	0.2	0.19	1
Nup133	0.046071106	0.108083816	0.258	0.313	1
Ptges	0.018735402	0.107918231	0.31	0.259	1
2610507B11Rik	0.022399189	0.107824829	0.652	0.671	1
Ncf4	0.083956978	0.107589636	0.11	0.057	1
Riox2	0.020953517	0.107563158	0.206	0.222	1
Map3k1	0.017598466	0.107385944	0.284	0.339	1
Muc1	0.024361538	0.107141673	0.11	0.044	1
Nudcd3	0.433433237	0.107058076	0.684	0.665	1
Rdx	0.167370956	0.106843938	0.774	0.769	1
AW112010	0.306662237	0.106805105	0.245	0.218	1
Slc12a2	0.102633589	0.106585831	0.439	0.468	1
Ier5l	0.002405178	0.106529673	0.413	0.449	1
Ppp2r1a	0.072822634	0.106528925	0.697	0.731	1
Htatsf1	0.048387816	0.106513882	0.394	0.373	1
Rpl26	0.011615141	0.106414672	0.968	0.997	1
Prkcd	0.357119604	0.106216929	0.406	0.386	1
Trim30a	0.121616525	0.106189694	0.219	0.155	1
Myo18a	0.101718773	0.106036206	0.355	0.304	1
Aebp2	0.066227365	0.105762157	0.542	0.57	1
Gtf3c2	0.131062041	0.105572232	0.432	0.449	1
Pign	0.079404477	0.105377117	0.316	0.345	1
Mtus1	0.063358387	0.105276719	0.129	0.079	1
Golim4	0.033947721	0.105111076	0.432	0.465	1
Brd7	0.013637357	0.105095462	0.516	0.56	1
Trafd1	0.099124683	0.105019831	0.252	0.193	1
Nsrp1	0.051953349	0.104953683	0.529	0.551	1
Rbm15	0.368280193	0.104886594	0.419	0.37	1
Zfp62	0.073365265	0.104840743	0.413	0.408	1
Ppp1r15a	0.295218705	0.104597466	0.394	0.386	1
Bicral	0.025332623	0.104493963	0.31	0.25	1
Hid1	0.002474785	0.104317913	0.116	0.038	1
Dnlz	0.011988916	0.104103466	0.445	0.478	1
Limd1	0.036193653	0.104063464	0.548	0.585	1
Arhgap32	0.02885082	0.103971799	0.181	0.127	1
Llph	0.243627127	0.103881861	0.755	0.785	1
Mmgt1	0.017160878	0.103734311	0.168	0.127	1
Fdft1	0.088622863	0.103627572	0.265	0.263	1
Msi2	0.046261505	0.103611399	0.606	0.636	1
Cep350	0.347451428	0.103534917	0.503	0.462	1
Rnf167	0.048483204	0.103522701	0.381	0.37	1
Sfpq	0.222256468	0.103285467	0.832	0.851	1
Eps8l2	0.068541564	0.103213004	0.432	0.437	1
Cldnd1	0.054699411	0.103202717	0.439	0.478	1
Sec61g	0.200522352	0.103068611	0.839	0.835	1
Mrps16	0.063782148	0.102943979	0.568	0.62	1
Pag1	0.006883703	0.102740461	0.135	0.051	1
Anp32a	0.061556761	0.102385756	0.677	0.75	1
Cpd	0.092774169	0.102360027	0.471	0.465	1
Rsf1	0.027795194	0.102128884	0.581	0.614	1
Asph	0.007711434	0.10209824	0.516	0.544	1
Tacstd2	0.015062118	0.102032732	0.103	0.035	1
Pex19	0.108602942	0.101998632	0.4	0.367	1
Hipk2	0.052158386	0.10195454	0.265	0.174	1
Isoc1	0.011483708	0.101938094	0.174	0.13	1
Tmem14c	0.273673979	0.10183701	0.671	0.646	1
Pdia4	0.042343712	0.101799238	0.6	0.611	1
Ralgds	0.021846531	0.101654023	0.355	0.335	1
Gtf2i	0.044474049	0.101560382	0.626	0.668	1
Slc5a3	0.158056553	0.101546947	0.465	0.484	1
Laptm5	0.1276671	0.101364256	0.323	0.234	1
Ddhd1	0.008017382	0.101305283	0.161	0.155	1
Zfp445	0.127951838	0.10129153	0.535	0.547	1
Atf5	0.116321796	0.101197187	0.297	0.307	1
Papola	0.629456261	0.101146963	0.819	0.804	1
Usp21	0.137631645	0.101042112	0.148	0.139	1
Pcnx3	0.020660131	0.100972928	0.361	0.408	1
Slc26a2	0.032505898	0.100957154	0.239	0.266	1
Iars2	0.092691072	0.100943536	0.445	0.37	1
Tcp11l2	0.016758443	0.100861616	0.297	0.339	1
Nipsnap3b	0.022107755	0.100800136	0.329	0.222	1
Tob2	0.320961966	0.100754478	0.342	0.326	1
Cd2ap	0.088712631	0.100753584	0.735	0.75	1
Sh3d19	0.195188515	0.100674599	0.284	0.253	1
Arvcf	0.010884612	0.10048788	0.2	0.215	1
Zfp672	0.019212601	0.100417734	0.174	0.168	1
Nup153	0.193117915	0.100314268	0.426	0.402	1
Notch1	0.012135955	0.100307764	0.245	0.301	1
Pdk1	0.148382252	0.1002835	0.348	0.345	1
Bend3	0.007077108	0.100243599	0.129	0.06	1
Krba1	0.036027668	0.099978222	0.219	0.187	1
Bnip3	0.125102441	0.099899458	0.516	0.516	1
Cycs	0.090976898	0.099888664	0.69	0.741	1
Impact	0.061843616	0.099741844	0.174	0.133	1
Mib1	0.240741142	0.099699631	0.606	0.573	1
Nfkbiz	0.142432251	0.099177227	0.245	0.259	1
Gjb3	0.026276552	0.099128528	0.226	0.218	1
Ogfod3	0.17126825	0.099068411	0.284	0.307	1
Btbd9	0.063060268	0.098947166	0.465	0.475	1
Slc3a2	0.308648162	0.098897953	0.69	0.725	1
Prdm10	0.132693113	0.098813929	0.103	0.079	1
Fam168a	0.02184352	0.098571876	0.387	0.389	1
Ssb	0.148456076	0.098558395	0.806	0.842	1
Dph6	0.044757952	0.098382311	0.329	0.316	1
Nr3c1	0.124666296	0.097900437	0.51	0.475	1
Selenow	0.048474167	0.097840025	0.755	0.797	1
Spred1	0.131260072	0.097678705	0.645	0.674	1
Slc35f5	0.014594858	0.097671141	0.271	0.294	1
Nmi	0.013383859	0.09755756	0.323	0.392	1
Crybg1	0.050935836	0.097494007	0.297	0.259	1
Commd10	0.011459177	0.097402035	0.232	0.158	1
Xrcc1	0.119324003	0.097300322	0.239	0.291	1
Uxt	0.162935332	0.097249608	0.213	0.177	1
Spata2	0.061206459	0.097197609	0.265	0.209	1
Sertad4	0.030607413	0.097193054	0.142	0.085	1
Naa50	0.073437103	0.097166007	0.626	0.627	1
Stag2	0.060546476	0.097142804	0.445	0.437	1
Nsa2	0.082212048	0.097099964	0.768	0.778	1
Ssrp1	0.029432218	0.097078865	0.658	0.706	1
Wdfy2	0.074954973	0.09704478	0.148	0.187	1
Fgfr2	0.056962403	0.097019146	0.252	0.263	1
Dpm1	0.126951949	0.096991468	0.348	0.373	1
A230050P20Rik	0.129432933	0.096898149	0.213	0.158	1
Prpf18	0.005098856	0.096838204	0.355	0.38	1
Il1b	0.000782102	0.096746183	0.497	0.316	1
Klhl12	0.157151622	0.096677608	0.335	0.329	1
Elovl7	0.014342907	0.096587893	0.258	0.294	1
Riok3	0.061502576	0.09649897	0.477	0.491	1
Lat	0.363839244	0.096490582	0.155	0.117	1
Slc25a36	0.080657324	0.09642638	0.497	0.519	1
Rpl35a	0.383280516	0.096357133	1	1	1
Atg4b	0.056357533	0.096320447	0.374	0.31	1
Zfp386	0.047565952	0.096256811	0.394	0.43	1
Srsf1	0.27577144	0.096239514	0.639	0.661	1
Arcn1	0.278116692	0.096042428	0.626	0.62	1
Ano6	0.0744656	0.095994964	0.6	0.617	1
Gimap1	0.25003763	0.09592894	0.161	0.133	1
Cd24a	0.017638353	0.095913547	0.51	0.573	1
Mrpl55	0.022389812	0.095892974	0.394	0.424	1
Emc3	0.029453458	0.095792651	0.568	0.617	1
Nol4l	0.015922503	0.095754746	0.168	0.098	1
Mxd1	0.10062858	0.095683093	0.181	0.187	1
Fbxl3	0.007417264	0.095673291	0.4	0.484	1
Mrps11	0.018225353	0.095395962	0.31	0.348	1
Uspl1	0.053322932	0.095391602	0.406	0.399	1
BC005537	0.080467105	0.095308332	0.684	0.693	1
Clk4	0.159121103	0.095017135	0.535	0.484	1
Rab9	0.078400311	0.094999241	0.49	0.478	1
Ggh	0.073451288	0.094959262	0.329	0.285	1
Arid1a	0.107827173	0.094925494	0.529	0.551	1
Tmem41b	0.194047362	0.094859117	0.394	0.386	1
Eif2s3x	0.149819222	0.094820899	0.452	0.434	1
Cox5a	0.719328358	0.094816736	0.845	0.845	1
Zfp771	0.124503825	0.094728912	0.394	0.424	1
Mmp11	0.003480111	0.09469431	0.174	0.237	1
Stk39	0.076022381	0.094670566	0.271	0.215	1
Srek1ip1	0.181627752	0.094570476	0.484	0.491	1
Mfsd6	0.187210773	0.094543264	0.226	0.199	1
Pou2f2	0.236106148	0.09441179	0.148	0.095	1
Mdfi	0.012510883	0.09431734	0.103	0.041	1
Cbx5	0.000355138	0.09428061	0.568	0.699	1
Cdk16	0.004799831	0.094253929	0.316	0.301	1
Sec62	0.269683072	0.094176223	0.826	0.832	1
Fcgr3	0.067652823	0.094136923	0.103	0.047	1
Psma2	0.697581635	0.094118181	0.774	0.759	1
Rnf130	0.057097961	0.094004656	0.484	0.475	1
Pwp2	0.062328502	0.093947572	0.252	0.203	1
Icmt	0.040065604	0.093865765	0.297	0.285	1
Csnk1g1	0.023300462	0.093560421	0.51	0.532	1
Ammecr1l	0.309341273	0.093535245	0.271	0.282	1
Eif2ak2	0.231111549	0.093415738	0.503	0.494	1
Hnrnpa3	0.001653947	0.093321527	0.852	0.918	1
Cyp51	0.696180207	0.093164503	0.232	0.234	1
Coq2	0.081978458	0.093123956	0.368	0.335	1
Rrp12	0.198569073	0.093105339	0.187	0.171	1
Snrpb2	0.255128937	0.093001204	0.619	0.589	1
Stat3	0.061923554	0.0929724	0.619	0.652	1
Col16a1	0.293546337	0.092917242	0.49	0.525	1
Ddx1	0.013826049	0.092881401	0.523	0.557	1
Atp5j2	0.155443783	0.092856467	0.813	0.82	1
Traf3ip3	0.008496702	0.09266696	0.142	0.057	1
Brip1os	0.276397116	0.092495209	0.355	0.345	1
Per1	0.142868337	0.092478241	0.187	0.139	1
Gm11808	0.393102989	0.092373975	0.671	0.633	1
Chd7	0.179917784	0.092339872	0.465	0.446	1
Ndufaf6	0.020013139	0.092203903	0.252	0.241	1
Flcn	0.078330954	0.092135852	0.258	0.244	1
Cdcp1	0.002629935	0.09207918	0.323	0.396	1
Pbdc1	0.069061713	0.092023439	0.439	0.44	1
Ndufa7	0.280204195	0.091607096	0.787	0.782	1
Clip1	0.279727037	0.091586931	0.394	0.38	1
Pts	0.219095169	0.09158464	0.452	0.392	1
Prkci	0.134890491	0.091442504	0.374	0.288	1
Mrpl48	0.18564471	0.091401471	0.316	0.348	1
Exd2	0.038130691	0.091398449	0.232	0.256	1
Etf1	0.0120154	0.091363853	0.581	0.639	1
Spc24	0.096344455	0.091357473	0.245	0.266	1
Kmt2c	0.530558391	0.091338776	0.4	0.389	1
Nfix	0.34796889	0.091321168	0.8	0.82	1
Carm1	0.004862109	0.091208867	0.368	0.408	1
B4galnt4	0.021108881	0.091185952	0.148	0.089	1
Hpcal1	0.074459106	0.091134435	0.323	0.339	1
H2afy	0.232367206	0.091084286	0.768	0.756	1
Zmat3	0.019472768	0.090994967	0.155	0.161	1
Sf3b5	0.029514449	0.090985151	0.658	0.712	1
Map3k4	0.007330249	0.090954701	0.458	0.5	1
Arid2	0.044485244	0.09092064	0.439	0.497	1
Hmgcs1	0.399572396	0.090789234	0.406	0.38	1
Pde7a	0.293093636	0.090752094	0.426	0.402	1
Jade1	0.13333556	0.090663632	0.374	0.367	1
Cav2	0.040490972	0.090642224	0.439	0.44	1
F2rl1	0.037351843	0.090397409	0.239	0.203	1
Mrpl50	0.168110932	0.090312501	0.406	0.459	1
Dtnb	0.056905566	0.090266609	0.245	0.225	1
Cd22	0.063772992	0.090237081	0.11	0.054	1
Cep44	0.011350284	0.090133704	0.213	0.253	1
AW011738	0.032826588	0.090059165	0.135	0.079	1
Diaph1	0.203190817	0.089895119	0.555	0.491	1
Zbtb6	0.029748849	0.089881415	0.258	0.247	1
Fmr1	0.01083674	0.089789498	0.471	0.522	1
Pdcd7	0.032781884	0.089679787	0.342	0.367	1
Ndufa9	0.203553785	0.089511518	0.542	0.563	1
Helz2	0.234736334	0.089510829	0.168	0.199	1
Cd79a	0.512563094	0.089461961	0.2	0.196	1
Camta1	0.099746205	0.089425368	0.316	0.266	1
Cyb5r4	0.08697069	0.089421651	0.374	0.348	1
Cdkn2aipnl	0.325778195	0.089419094	0.419	0.392	1
Gtf2f2	0.032132822	0.089390732	0.348	0.316	1
Tbl1x	0.184214677	0.089367019	0.503	0.472	1
Ctps	0.319893099	0.089213657	0.452	0.405	1
Mterf1a	0.018197289	0.089120288	0.181	0.092	1
Zbtb14	0.03987056	0.089118396	0.2	0.155	1
Nsun2	0.009470256	0.089109628	0.587	0.646	1
Mtmr6	0.18122074	0.088984795	0.252	0.272	1
Plet1	0.13482828	0.08884018	0.548	0.554	1
Ralgps2	0.159013466	0.088811531	0.206	0.142	1
Arhgap35	0.035860722	0.088619765	0.387	0.408	1
Ndufaf5	0.000850377	0.088577122	0.103	0.142	1
Rprd1a	0.0224114	0.088549459	0.258	0.218	1
Cd3d	0.363711089	0.088456316	0.245	0.253	1
Prpf40b	0.068988205	0.088370813	0.155	0.108	1
Usp8	0.006849144	0.08824899	0.413	0.494	1
Tpm3	0.12111943	0.088144005	0.787	0.823	1
Ldb1	0.21250709	0.088137591	0.458	0.449	1
Usp50	0.076194151	0.088135353	0.31	0.339	1
Rfc2	0.04323392	0.088099505	0.471	0.516	1
Spag7	0.614217565	0.0880608	0.606	0.608	1
Ypel5	0.000109523	0.088051219	0.348	0.456	1
Serhl	0.007472495	0.087954592	0.155	0.13	1
Taz	0.141367534	0.087850361	0.29	0.25	1
Chd8	0.040512409	0.087812644	0.561	0.604	1
Angel2	0.000662017	0.087758696	0.426	0.544	1
BC022687	0.015571689	0.087721589	0.206	0.158	1
Yme1l1	0.139342108	0.08769499	0.639	0.646	1
Tet3	0.03008006	0.087617331	0.477	0.538	1
Pdxdc1	0.021093369	0.087597559	0.239	0.266	1
Helz	0.017796295	0.087574565	0.49	0.544	1
Ndufs7	0.154922918	0.087541324	0.658	0.68	1
Tfdp2	0.023916333	0.087524226	0.271	0.269	1
Tgfbi	0.267105638	0.087351001	0.116	0.076	1
Manba	0.000474837	0.087335075	0.252	0.313	1
Pde4a	0.016183643	0.087313962	0.374	0.38	1
Nuak1	0.025628044	0.087275408	0.142	0.146	1
Rpp38	0.252853305	0.087253929	0.277	0.247	1
Uqcc3	0.171741148	0.087037467	0.465	0.456	1
Lpcat3	0.034609162	0.086995249	0.342	0.329	1
Uap1	0.204843979	0.086933678	0.426	0.468	1
2900097C17Rik	0.017190802	0.086842958	0.697	0.75	1
Rrp9	0.04608397	0.08684076	0.419	0.453	1
Ankrd49	0.059067261	0.086788075	0.316	0.218	1
Rpl34	0.314329314	0.086626006	1	0.991	1
Etfb	0.284481371	0.086580005	0.568	0.513	1
Zranb2	0.082128979	0.086501921	0.723	0.763	1
Asb13	0.022100331	0.086500325	0.2	0.117	1
Kansl2	0.254257682	0.086496613	0.484	0.468	1
Rhobtb2	0.004764608	0.086459041	0.174	0.174	1
Nudt6	0.086567973	0.086426788	0.174	0.117	1
Ctsc	0.088113909	0.086383425	0.219	0.203	1
Klhl21	0.207430885	0.086367909	0.219	0.196	1
Kmt2d	0.140801563	0.086353957	0.387	0.418	1
Scand1	0.068608457	0.086184495	0.677	0.731	1
Mcm6	0.084821533	0.086158075	0.381	0.402	1
Iglc3	0.108000223	0.086024125	0.148	0.085	1
Ssbp3	0.063588172	0.085920749	0.465	0.386	1
Arrdc3	0.42064443	0.085835369	0.194	0.174	1
Nufip2	0.200587589	0.085755561	0.645	0.706	1
Irf7	0.192588016	0.085720805	0.187	0.168	1
Tars	0.034628716	0.085687251	0.574	0.665	1
Ndufa3	0.082273495	0.085550076	0.6	0.573	1
Arhgap27	0.031234178	0.085427358	0.187	0.146	1
Yipf1	0.000960152	0.085335505	0.361	0.415	1
Gdap10	0.143475107	0.08530469	0.135	0.127	1
Gng12	0.084577103	0.085156857	0.535	0.582	1
Prrc2c	0.361446074	0.085133656	0.871	0.892	1
Raly	0.160095324	0.085052124	0.652	0.684	1
Abcc1	0.464307841	0.085041647	0.413	0.405	1
Laptm4a	0.577845936	0.08503569	0.877	0.873	1
Eif1a	0.066063183	0.084998954	0.639	0.674	1
Bcap31	0.202895425	0.084984925	0.613	0.608	1
Ssna1	0.040876414	0.084931906	0.484	0.566	1
Gpatch2	0.191491242	0.084930662	0.4	0.354	1
Qser1	0.068016448	0.084886319	0.361	0.38	1
Atxn2l	0.032969796	0.084860094	0.542	0.589	1
Zfp652	0.247336496	0.084844552	0.49	0.491	1
Pfn1	0.50313051	0.084789845	0.961	0.959	1
Pmepa1	0.436373493	0.084739004	0.71	0.731	1
Ebpl	0.346010885	0.084731627	0.252	0.196	1
Ssfa2	0.06216838	0.08470293	0.239	0.199	1
Ankrd40	0.013220517	0.084685769	0.316	0.291	1
Raph1	0.189234662	0.084634746	0.381	0.377	1
5031439G07Rik	0.032217141	0.084568222	0.297	0.282	1
Ankrd54	0.001731937	0.084480565	0.413	0.472	1
Scp2	0.103455401	0.084352531	0.71	0.75	1
Atp5j	0.463996904	0.084339284	0.806	0.794	1
Mrps7	0.800749748	0.084271873	0.581	0.579	1
Uimc1	0.114089873	0.084150153	0.394	0.367	1
Galnt7	0.029104233	0.084012219	0.368	0.377	1
Brd1	0.149619561	0.084001611	0.69	0.722	1
Ankrd13b	0.026738361	0.083948848	0.187	0.149	1
Slc6a6	0.067585991	0.083904387	0.471	0.522	1
Arhgef5	0.291982196	0.083812669	0.477	0.519	1
Als2cl	0.088534602	0.083712927	0.174	0.155	1
Sptbn1	0.161838679	0.083650413	0.787	0.826	1
Lpgat1	0.002681244	0.083649277	0.49	0.579	1
Lrrc59	0.182093671	0.083644205	0.542	0.579	1
Fbxw2	0.000510883	0.083643011	0.542	0.665	1
Mapk1ip1l	0.123676843	0.083597363	0.626	0.661	1
Rpl32	0.458728763	0.083570087	1	0.994	1
Ptprj	0.029034371	0.083554843	0.168	0.108	1
Hibadh	0.230809786	0.083542437	0.471	0.487	1
Appl2	0.126012666	0.083509553	0.226	0.231	1
Tmem161a	0.161680909	0.08350455	0.394	0.37	1
Armc10	0.01548206	0.083496757	0.271	0.278	1
Tob1	0.137497117	0.083472477	0.335	0.294	1
Mob3a	0.193791059	0.083469385	0.206	0.174	1
Med14	0.323703082	0.083445095	0.213	0.174	1
Pgrmc1	0.129604369	0.08322857	0.381	0.373	1
Zdhhc1	0.002963399	0.083224854	0.194	0.168	1
Osgin2	0.23109914	0.083165131	0.148	0.146	1
Xbp1	0.241811002	0.083114306	0.432	0.465	1
Gsk3a	0.186738034	0.083065345	0.49	0.478	1
Rpl10a	0.242287513	0.083063862	1	0.994	1
Zfp91	0.340581867	0.083050586	0.806	0.835	1
Kdm3b	0.007935728	0.082993525	0.206	0.25	1
Phc3	0.003899388	0.082982562	0.374	0.418	1
Capn7	0.366521489	0.082977201	0.316	0.275	1
Ube2j2	0.082545242	0.08297717	0.561	0.585	1
Zfp280c	0.007078731	0.082949928	0.142	0.12	1
Mpzl2	0.080930974	0.082852829	0.2	0.174	1
Timm21	0.016214259	0.082814189	0.2	0.184	1
Zbp1	0.063452497	0.082774846	0.2	0.168	1
2810004N23Rik	0.097267978	0.082756069	0.723	0.772	1
Lats1	0.034243222	0.082747425	0.516	0.576	1
5430416N02Rik	0.167992246	0.082742642	0.323	0.288	1
Ift140	0.009773566	0.082667888	0.135	0.054	1
Akap10	0.257100994	0.082637409	0.284	0.266	1
Rps23	0.271042483	0.082534849	1	0.994	1
Rab6a	0.159208917	0.082523224	0.645	0.658	1
Rnf145	0.107300296	0.082491943	0.51	0.541	1
Psmd1	0.41159192	0.082392935	0.677	0.696	1
Rab10os	0.046172685	0.082336555	0.374	0.373	1
Clns1a	0.013784496	0.082214328	0.484	0.56	1
Tbc1d14	0.025954598	0.082203124	0.239	0.193	1
Ormdl2	0.521237723	0.081997798	0.568	0.566	1
Prorsd1	0.051860761	0.08191712	0.239	0.161	1
Gbp3	0.034790239	0.081910849	0.103	0.044	1
Dalrd3	0.032571993	0.081841191	0.316	0.345	1
Cebpz	0.378619838	0.081588185	0.748	0.763	1
Zmat2	0.09733813	0.081565575	0.606	0.595	1
Tpd52l2	0.244722965	0.081485031	0.619	0.646	1
Steap3	0.392428177	0.081459244	0.181	0.139	1
Cant1	0.066336194	0.081404855	0.323	0.37	1
Gclm	0.225915078	0.081391531	0.561	0.592	1
Exoc6b	0.122316901	0.081368839	0.303	0.247	1
Alkbh1	0.24914996	0.081334474	0.484	0.532	1
Oxsr1	0.029572681	0.081231021	0.445	0.475	1
Ano1	0.129693031	0.081211784	0.232	0.161	1
Naxd	0.210358858	0.081124977	0.619	0.623	1
Trap1	0.024023288	0.081009137	0.29	0.345	1
Ankrd27	0.000618519	0.080995042	0.252	0.297	1
Rnf149	0.009101576	0.080922047	0.484	0.57	1
Blcap	0.016395486	0.080921272	0.271	0.297	1
Cdkn2aip	0.128962497	0.080886565	0.368	0.345	1
Mitd1	0.104513313	0.08088357	0.406	0.434	1
Ddx21	0.814437361	0.080825623	0.703	0.693	1
Pef1	0.000429612	0.08080425	0.265	0.361	1
Lsm3	0.119490207	0.08066974	0.497	0.519	1
Apol9a	0.202077487	0.08065923	0.187	0.193	1
Pdha1	0.00397652	0.080480727	0.581	0.668	1
Pla2g16	0.119366403	0.080476777	0.374	0.373	1
Cited2	0.137689206	0.080463084	0.6	0.642	1
1500011K16Rik	0.010890355	0.080384848	0.471	0.491	1
Mxi1	0.407350601	0.08037337	0.484	0.44	1
Fbxl20	0.03482279	0.080345897	0.355	0.396	1
Plekhb2	0.000367856	0.08033724	0.355	0.468	1
Trak1	0.165437205	0.080281447	0.31	0.291	1
Cdc42ep3	0.064321641	0.080198854	0.29	0.247	1
Tmem39b	0.001354099	0.080097861	0.187	0.206	1
Rhbdf1	0.116226616	0.079946909	0.335	0.332	1
Copz1	0.283178446	0.079917493	0.445	0.415	1
Vamp8	0.32155254	0.07990347	0.619	0.633	1
Chic2	0.03823776	0.079724312	0.729	0.801	1
St13	0.378542542	0.079682303	0.787	0.801	1
Grhl2	0.085967261	0.079600505	0.213	0.168	1
Mpc1	0.627194349	0.079582681	0.561	0.573	1
Arl16	0.007959748	0.079507257	0.187	0.231	1
Srsf9	0.362690518	0.07944659	0.748	0.741	1
Paf1	0.120236834	0.07936651	0.277	0.256	1
Ywhab	0.075092718	0.079334011	0.761	0.829	1
Faap100	0.053780544	0.079320452	0.2	0.19	1
Cep126	0.084055601	0.079319589	0.129	0.082	1
Nrbp2	0.342153312	0.079296113	0.213	0.177	1
Hmga1	0.03479447	0.079220896	0.258	0.225	1
Grk2	0.012406814	0.079217248	0.445	0.484	1
Fez2	0.001551598	0.079213039	0.439	0.494	1
A430005L14Rik	0.194275513	0.079204976	0.406	0.399	1
Mrps30	0.047861742	0.079160939	0.323	0.367	1
Rbm19	0.075860643	0.079138739	0.206	0.209	1
Anp32e	0.306513073	0.079034531	0.69	0.737	1
Serpinb5	0.04271842	0.079030614	0.116	0.054	1
Limk2	0.040862675	0.078916922	0.303	0.339	1
Ndufc1	0.008391378	0.078839446	0.697	0.769	1
Clk1	0.522025306	0.07872527	0.716	0.718	1
Armcx4	0.056888295	0.078713142	0.135	0.101	1
Ndufs6	0.044041505	0.078681286	0.684	0.734	1
Zfp503	0.001243489	0.078638645	0.542	0.655	1
Wdr13	0.048168041	0.078577932	0.194	0.171	1
Dsg2	0.047732078	0.078574777	0.213	0.136	1
Net1	0.068913568	0.07855579	0.303	0.278	1
Fgd1	0.076640783	0.078353187	0.129	0.111	1
Fat1	0.058913125	0.078353036	0.394	0.44	1
Pwwp2a	0.193476245	0.078314577	0.374	0.332	1
Bola1	0.046804002	0.07824865	0.406	0.434	1
Fam13b	0.061845242	0.078217397	0.213	0.247	1
Nop53	0.106844944	0.078110334	0.716	0.744	1
Ier2	0.341649616	0.078067436	0.665	0.715	1
Nsdhl	0.209974631	0.078065806	0.142	0.098	1
Rpl22	0.376283505	0.078016602	0.994	0.987	1
St14	0.019364539	0.077997987	0.426	0.434	1
Ulk1	0.001344205	0.077947444	0.181	0.206	1
5730480H06Rik	0.036224453	0.077923858	0.258	0.247	1
Rwdd4a	0.001241655	0.077793544	0.381	0.503	1
Atpif1	0.216284723	0.077697577	0.826	0.851	1
Prnp	0.332818544	0.077660383	0.439	0.472	1
Morn2	0.347367875	0.077602247	0.252	0.278	1
Cxxc5	0.200267944	0.07755754	0.219	0.19	1
S100a11	0.454671663	0.077554254	0.948	0.927	1
Appl1	0.054567643	0.077513702	0.465	0.513	1
Atf1	0.444745252	0.077422826	0.542	0.532	1
Fam193b	0.220578434	0.077406851	0.387	0.332	1
Bcap29	0.104144656	0.077336056	0.439	0.405	1
Macrod1	0.013757753	0.077303858	0.123	0.054	1
Asxl1	0.016509539	0.077039399	0.4	0.411	1
Isg15	0.166023181	0.07702535	0.348	0.411	1
Ccdc163	0.047080727	0.076976953	0.232	0.161	1
Cdkn1b	0.20244585	0.076976458	0.606	0.623	1
Hmgxb4	0.070005507	0.076947288	0.374	0.351	1
Fhl2	0.05377619	0.07692647	0.555	0.585	1
Cd53	0.416841181	0.076888089	0.2	0.193	1
Abhd11	0.138089272	0.076875924	0.516	0.437	1
Lgr6	0.25418581	0.076859664	0.181	0.193	1
Ccdc93	0.000880945	0.076813719	0.187	0.171	1
Crip2	0.000783119	0.076580352	0.329	0.443	1
Cfap36	0.11040937	0.07657989	0.426	0.484	1
Letm1	0.214844998	0.076563589	0.387	0.377	1
Inafm1	0.09019032	0.076557816	0.187	0.139	1
Fgd4	0.322713807	0.076504485	0.11	0.079	1
Brwd1	0.061722337	0.076491178	0.381	0.396	1
Sp110	0.212147401	0.076385608	0.2	0.234	1
Anxa6	0.074724066	0.076367265	0.535	0.608	1
Rbm28	0.195723042	0.076354851	0.503	0.446	1
Dnmt3a	0.298391873	0.076316403	0.29	0.241	1
Zc3h14	0.164298077	0.076273545	0.742	0.759	1
Med13l	0.033129079	0.076228241	0.548	0.579	1
L3hypdh	0.148534175	0.076187692	0.232	0.212	1
Rai1	0.354649927	0.076128918	0.439	0.389	1
Glce	0.154965797	0.076116695	0.271	0.285	1
Hnrnpl	0.174119089	0.076091651	0.723	0.753	1
Dusp1	0.57517765	0.076070728	0.316	0.323	1
Cnot9	0.07445782	0.076025822	0.252	0.282	1
Mettl27	0.006837565	0.076013631	0.213	0.231	1
Lpcat4	0.026578542	0.075932291	0.258	0.266	1
Ube2d2a	0.212961896	0.075872736	0.677	0.665	1
Zbtb33	0.422504885	0.075829744	0.142	0.117	1
Parp1	0.183595353	0.075724316	0.413	0.446	1
Tbc1d10c	0.167782354	0.075654512	0.116	0.104	1
Mien1	0.123843948	0.075621677	0.6	0.646	1
Pet100	0.31771563	0.075602976	0.484	0.449	1
Hnrnpdl	0.709400441	0.075602148	0.819	0.823	1
Ak4	0.16564583	0.075529821	0.239	0.206	1
Zmynd11	0.080223695	0.075482259	0.568	0.592	1
Pspc1	0.061762873	0.075459788	0.477	0.516	1
Zfp740	0.232905271	0.075436931	0.452	0.396	1
Otub1	0.473508098	0.075321573	0.581	0.598	1
Rnf138	0.08650982	0.075305895	0.329	0.329	1
Yes1	0.131579527	0.075247314	0.387	0.408	1
Cetn2	0.430382813	0.075171438	0.348	0.313	1
Ppp1r2	0.402184712	0.075136731	0.755	0.788	1
Xpo1	0.23452303	0.075086853	0.542	0.547	1
Pfdn5	0.038663074	0.075086429	0.755	0.816	1
Rpap3	0.109515311	0.075018504	0.29	0.259	1
Golga5	0.002268441	0.07499178	0.29	0.354	1
Polr3h	0.161931006	0.074948006	0.258	0.247	1
Dnajb9	0.023919743	0.074935741	0.284	0.313	1
Zfp664	0.071537109	0.074921063	0.542	0.585	1
Sesn3	0.33337512	0.074845247	0.303	0.285	1
Nr2c1	0.090399857	0.07484477	0.187	0.193	1
Dtx3l	0.056442103	0.074797004	0.303	0.301	1
Zbtb48	0.150690263	0.074750362	0.129	0.114	1
Desi1	0.044697184	0.074718551	0.316	0.323	1
Srp19	0.10432644	0.07470775	0.69	0.759	1
Thbs1	0.566172053	0.074657746	0.213	0.241	1
Derl2	0.01438885	0.074645232	0.452	0.525	1
Zmynd8	0.452846855	0.074612337	0.342	0.332	1
Crebbp	0.105847484	0.074599835	0.503	0.535	1
Txnl4a	0.775938703	0.074503863	0.632	0.62	1
Paics	0.205185565	0.074479069	0.652	0.62	1
Pin4	0.018159817	0.074462301	0.406	0.421	1
Ptp4a2	0.16840003	0.074445674	0.826	0.845	1
Nfx1	0.22501588	0.07432309	0.548	0.573	1
Stx17	0.003443989	0.074315363	0.181	0.244	1
Mapk14	0.029624033	0.074237305	0.297	0.32	1
Top1	0.320146931	0.07421369	0.8	0.81	1
Esf1	0.136328257	0.074143533	0.703	0.715	1
Tmem63b	0.243498229	0.074137068	0.503	0.503	1
Mgrn1	0.157560004	0.074091827	0.239	0.247	1
Snx21	0.032471471	0.074082408	0.168	0.19	1
Arhgap23	0.290934517	0.074027637	0.258	0.253	1
Csnk2b	0.405847564	0.073998243	0.71	0.703	1
Ptp4a1	0.646387414	0.073984659	0.645	0.649	1
Malt1	0.718807466	0.073857827	0.2	0.199	1
Mcm7	0.048559414	0.07385715	0.471	0.522	1
Irf9	0.038739953	0.073824522	0.303	0.329	1
Fau	0.416086377	0.073775759	0.994	1	1
Kdelr1	0.113571439	0.073759001	0.613	0.658	1
Otud5	0.045907004	0.073607107	0.284	0.272	1
Saal1	0.061139331	0.073557088	0.213	0.174	1
Mark2	0.108019187	0.073548721	0.568	0.576	1
Usp9x	0.151587979	0.073539747	0.555	0.585	1
Wdr5	3.00E-05	0.073492723	0.277	0.399	0.565677884
Tial1	0.062039689	0.073466245	0.548	0.585	1
Rhot1	0.239315358	0.073450026	0.4	0.351	1
Flvcr1	0.218054435	0.073315854	0.161	0.155	1
Ctdp1	0.238929375	0.073299437	0.265	0.199	1
Vamp1	0.024692196	0.073264765	0.123	0.063	1
Med25	0.230029522	0.073201197	0.406	0.427	1
Rbm17	0.270031504	0.073194445	0.639	0.668	1
Ncl	0.725285132	0.07311079	0.929	0.93	1
Cetn3	0.267578119	0.073080731	0.671	0.693	1
Arhgef25	0.06951037	0.073052108	0.31	0.316	1
Tcn2	0.066683629	0.072936553	0.103	0.051	1
Gstt1	0.226705003	0.07282201	0.129	0.136	1
Rpf1	0.75267825	0.072786286	0.529	0.551	1
Rfc1	0.149323795	0.072775847	0.587	0.623	1
Rbsn	0.150968944	0.072697763	0.232	0.244	1
AY036118	0.741289445	0.072697256	0.968	0.959	1
Hmgn5	0.099629271	0.072660607	0.213	0.152	1
Ube2l6	0.015201283	0.072637789	0.148	0.168	1
Zscan26	0.175260773	0.072585174	0.245	0.18	1
Pmm2	0.158198441	0.072532575	0.245	0.234	1
Rgma	0.067822825	0.072464043	0.161	0.18	1
Bahd1	0.055216949	0.072461439	0.174	0.111	1
Rft1	0.013376137	0.072389553	0.116	0.12	1
Fbxo3	0.001575559	0.072359093	0.29	0.361	1
Bhlhe40	0.273526384	0.07235122	0.406	0.427	1
Baz2a	0.018563081	0.072207458	0.452	0.525	1
Lgalsl	0.135540713	0.072141052	0.381	0.389	1
Parg	0.112873942	0.072002195	0.329	0.329	1
Sox12	0.028202373	0.071997838	0.155	0.085	1
Magt1	0.019123386	0.071901596	0.529	0.604	1
Zfp873	0.028858374	0.071875001	0.206	0.12	1
Arih2	0.08929621	0.071813483	0.477	0.497	1
Ing1	0.069155168	0.071706855	0.51	0.582	1
mt-Nd6	0.301834658	0.071632395	0.342	0.31	1
Slc10a7	0.032303065	0.071605691	0.194	0.234	1
Pex14	0.219506859	0.071582914	0.29	0.285	1
Pik3r4	0.051847375	0.071534721	0.2	0.225	1
Sri	0.637107906	0.071496914	0.742	0.728	1
1700020I14Rik	0.024161685	0.071416064	0.6	0.677	1
Armc5	0.110287492	0.071415358	0.103	0.108	1
Noc2l	0.019438655	0.071414085	0.51	0.56	1
Nedd4	0.026132085	0.07140327	0.826	0.886	1
Ctdspl	0.124869671	0.071399473	0.252	0.19	1
Stx6	0.026790009	0.071195616	0.316	0.37	1
Son	0.4487517	0.071162979	0.813	0.816	1
Gatad1	0.128851755	0.07114146	0.587	0.62	1
Pias2	0.221552669	0.071137985	0.419	0.354	1
Rnf40	0.016283738	0.071128788	0.258	0.291	1
Hist1h1d	0.08932795	0.071113025	0.116	0.104	1
Zrsr1	0.019759435	0.071099965	0.103	0.038	1
Zc3h13	0.522020533	0.071098787	0.594	0.636	1
Tbc1d5	0.199173791	0.070983257	0.271	0.234	1
Sulf2	0.052427544	0.07095405	0.123	0.057	1
Rps24	0.776067198	0.070934227	1	1	1
Dpm3	0.178813411	0.070919778	0.613	0.604	1
Sdhaf1	0.089053825	0.070867766	0.219	0.25	1
Cyb5r1	0.181376414	0.070773017	0.329	0.383	1
Traf3	0.151325415	0.070758821	0.4	0.399	1
Gmps	0.268894179	0.0707127	0.574	0.601	1
Gemin6	0.054130409	0.070700413	0.239	0.209	1
Psen1	0.070350869	0.070700203	0.342	0.358	1
Zfp236	0.126092725	0.070659895	0.329	0.348	1
Spred2	0.040988406	0.070640582	0.374	0.38	1
Pomt2	0.112864499	0.070592802	0.168	0.108	1
Amfr	0.012012985	0.070586369	0.503	0.576	1
Xpr1	0.481371984	0.070572572	0.335	0.332	1
Matr3	0.169118647	0.070544985	0.748	0.772	1
Slc35e2	0.242547217	0.070544753	0.219	0.206	1
Rara	0.279742638	0.070543226	0.6	0.589	1
Rdh13	0.243691424	0.070489572	0.142	0.152	1
M6pr	0.086326333	0.070390978	0.568	0.611	1
Mafk	0.33305443	0.070384424	0.213	0.171	1
Nmrk1	0.606199673	0.070276307	0.168	0.133	1
Arap1	0.089524798	0.070256164	0.2	0.196	1
Haus6	0.171141283	0.070242781	0.239	0.244	1
Mnt	0.214696139	0.070199954	0.342	0.313	1
Rabgap1	0.07911815	0.070163675	0.471	0.516	1
Enpp5	0.003856241	0.070153313	0.187	0.231	1
Lmo2	0.030833144	0.070111157	0.103	0.051	1
Ncoa5	0.005316662	0.0700391	0.226	0.256	1
Bcam	0.154649113	0.069987046	0.161	0.104	1
Tuba1c	0.35654954	0.069979795	0.406	0.427	1
Trmt1l	0.159441856	0.069952951	0.374	0.367	1
Zcchc11	0.042564172	0.069946372	0.568	0.63	1
Ssbp2	0.117214013	0.069707609	0.161	0.104	1
Arrdc4	0.049699043	0.069680501	0.161	0.165	1
Srsf11	0.745039551	0.069659821	0.877	0.861	1
Smim8	0.07064134	0.06963486	0.258	0.212	1
Itga4	0.09773025	0.069562535	0.103	0.117	1
Pxylp1	0.00219739	0.069529224	0.187	0.228	1
Eef1akmt2	0.076326016	0.069500094	0.213	0.158	1
Pyurf	0.055280593	0.069439471	0.368	0.31	1
Arhgap21	0.020909713	0.069418927	0.465	0.532	1
Prmt3	0.331599549	0.069362563	0.465	0.459	1
Dhcr24	0.298308163	0.069357606	0.265	0.269	1
Kdm5a	0.376739786	0.069345479	0.703	0.703	1
Pygo2	0.413271639	0.069344854	0.4	0.37	1
Hacd1	0.130551025	0.069327994	0.548	0.601	1
4931406C07Rik	0.109821107	0.069316714	0.303	0.342	1
Rab3gap2	0.390013596	0.069245609	0.361	0.32	1
Rpl23a	0.569391916	0.069125926	1	0.994	1
Agap1	0.006612789	0.069067265	0.452	0.532	1
Selenos	0.141179809	0.069063823	0.529	0.56	1
Eppk1	0.193728412	0.069057324	0.155	0.101	1
U2surp	0.075562368	0.069031451	0.71	0.769	1
Mast2	0.183976876	0.069017926	0.29	0.222	1
Pkp2	0.35872549	0.06900839	0.355	0.358	1
5031425E22Rik	0.308634022	0.069005953	0.477	0.465	1
Rab35	0.200623266	0.06900555	0.361	0.348	1
Nus1	0.122512044	0.06899718	0.6	0.665	1
Slc19a1	0.06416696	0.068946533	0.2	0.161	1
Snrnp70	0.819157292	0.068933928	0.845	0.854	1
Paip2	0.515846571	0.068847575	0.761	0.712	1
Zfp768	0.01485143	0.068843809	0.123	0.095	1
Nap1l1	0.575556447	0.068815252	0.884	0.889	1
Tm9sf3	0.198445441	0.068814579	0.858	0.877	1
Ctnnbl1	0.322702425	0.068813884	0.381	0.37	1
Traf3ip2	0.147451516	0.068740615	0.29	0.275	1
Fam50a	0.213353462	0.068720501	0.419	0.415	1
Tsc22d4	0.017717955	0.068718183	0.652	0.722	1
Zfp384	0.196585087	0.068606467	0.31	0.275	1
Abi1	0.151829716	0.068574212	0.639	0.611	1
Atxn1	0.401585207	0.068475447	0.335	0.348	1
Ccdc34	0.716508799	0.068446264	0.439	0.443	1
Hacd3	0.223982986	0.068249783	0.258	0.234	1
Smad4	0.041920458	0.068236408	0.516	0.554	1
Sap18	0.167411855	0.068225965	0.606	0.652	1
Rps19bp1	0.020462683	0.06814114	0.445	0.5	1
Cars2	0.102047466	0.068122318	0.213	0.196	1
Mmp14	0.051236052	0.068080134	0.639	0.703	1
Pom121	0.184886132	0.068069067	0.484	0.491	1
Agl	0.053655012	0.067966851	0.368	0.437	1
AI987944	0.328352166	0.067879913	0.168	0.171	1
B230307C23Rik	0.207524858	0.067860323	0.213	0.222	1
Fam96a	0.425204424	0.067857163	0.523	0.525	1
Cpox	0.263810641	0.067781125	0.303	0.275	1
Fam193a	0.128027254	0.067759218	0.432	0.434	1
Psmd7	0.18077667	0.067744451	0.748	0.807	1
Usf2	0.321239855	0.067707426	0.581	0.579	1
Afdn	0.319463917	0.067652908	0.742	0.785	1
Creb3l2	0.029267471	0.067604676	0.245	0.269	1
Tardbp	0.00540671	0.067544196	0.665	0.759	1
Mlst8	0.077013183	0.067531539	0.129	0.092	1
Ier3ip1	0.007452182	0.067481862	0.561	0.627	1
Zfp715	0.342553482	0.06745788	0.135	0.095	1
Map3k10	0.136882471	0.067403965	0.252	0.285	1
Fip1l1	0.34775692	0.067398383	0.742	0.728	1
Dstyk	0.037709907	0.06735904	0.174	0.171	1
Dyrk1a	0.04946076	0.067344067	0.284	0.32	1
Mtif3	0.348494453	0.067211833	0.329	0.313	1
Tmx4	0.003208599	0.067185828	0.374	0.446	1
Dnttip1	0.001948502	0.067184722	0.445	0.566	1
Rps9	0.407033047	0.067133535	0.987	0.997	1
Cln5	0.178478758	0.067086486	0.226	0.259	1
Rnf4	0.412723164	0.066999082	0.529	0.535	1
Api5	0.366257717	0.066995465	0.465	0.465	1
Lrp6	0.140003297	0.066988024	0.458	0.503	1
Zfp207	0.371430024	0.066938686	0.703	0.709	1
Wdr77	0.542450042	0.066938179	0.51	0.535	1
Ppp2r3a	0.351774285	0.066921538	0.477	0.472	1
Atp11a	0.251008653	0.066834557	0.394	0.402	1
Mcl1	0.531722215	0.066817974	0.794	0.801	1
Btg2	0.168380052	0.066711677	0.419	0.332	1
Agrn	0.092658729	0.066687056	0.548	0.604	1
Mpst	0.074831401	0.066648673	0.355	0.31	1
Wdr61	0.005506187	0.066635325	0.477	0.563	1
Tmem42	0.080111122	0.066558326	0.161	0.174	1
Ufl1	0.190998314	0.066522949	0.426	0.434	1
Phlpp1	0.158432305	0.066515479	0.303	0.31	1
Ddx54	0.122232053	0.066464819	0.587	0.598	1
Trpm4	0.039598488	0.066456259	0.245	0.244	1
Arglu1	0.027061398	0.066448597	0.755	0.807	1
Clu	0.213790827	0.066302495	0.748	0.782	1
Eid1	0.807645991	0.066110085	0.723	0.712	1
Kctd12	0.078279577	0.065935135	0.116	0.057	1
Khnyn	0.132592929	0.065920684	0.265	0.193	1
Sdr39u1	0.028227598	0.065908792	0.174	0.177	1
Emilin2	0.250420264	0.065824878	0.116	0.07	1
Irgm2	0.035822975	0.065729356	0.11	0.06	1
Prag1	0.072778651	0.065727851	0.277	0.323	1
Pigm	0.2712611	0.065723979	0.239	0.193	1
2700081O15Rik	0.246096563	0.065716084	0.381	0.402	1
Abraxas2	0.265631221	0.065694125	0.361	0.361	1
Hsd17b11	0.060982633	0.065690343	0.271	0.269	1
Paox	0.183728555	0.065629904	0.174	0.139	1
Rpl21	0.364454256	0.065622213	1	0.994	1
Tmem189	0.126893206	0.065599421	0.297	0.32	1
Cdkn1a	0.041136675	0.065568339	0.174	0.228	1
Tnfaip3	0.306316653	0.065563019	0.206	0.171	1
Gm46430	0.019291655	0.065498026	0.174	0.212	1
Cyfip1	0.146704479	0.065484508	0.6	0.636	1
Usp15	0.155667832	0.065346946	0.574	0.614	1
A630089N07Rik	0.183741961	0.065313751	0.09	0.127	1
Syngr2	0.276295175	0.065300152	0.542	0.528	1
Lyrm9	0.143688049	0.06528764	0.206	0.222	1
Coq5	0.011886373	0.06508555	0.368	0.43	1
Fam98b	0.640937735	0.065074166	0.394	0.373	1
Ppp3r1	0.024062416	0.065015614	0.477	0.538	1
Ccnt2	0.54408536	0.064905191	0.503	0.513	1
Tacc1	0.424138032	0.064881844	0.161	0.12	1
Spopl	0.478458113	0.064864798	0.471	0.487	1
Tmem176b	0.741640337	0.064851665	0.69	0.715	1
Ociad1	0.084116394	0.06479578	0.606	0.62	1
Csrp2	0.303455896	0.064654007	0.381	0.434	1
Slc30a5	0.357594395	0.064624117	0.368	0.329	1
Ms4a4c	0.100816893	0.064621322	0.11	0.054	1
Mkln1	0.00472971	0.064592249	0.523	0.633	1
Ndufv3	0.206730507	0.064580342	0.742	0.753	1
Setd6	0.033775915	0.064575081	0.2	0.228	1
Tmem51	0.018320391	0.064560291	0.142	0.073	1
Ss18	0.209778861	0.064541275	0.426	0.377	1
Cnbp	0.542508006	0.064524846	0.813	0.823	1
Tbck	0.282695682	0.064506776	0.335	0.282	1
Npm1	0.018186835	0.064504434	0.968	0.997	1
Slc44a1	0.373583608	0.064489758	0.503	0.446	1
Ltn1	0.538753354	0.064460452	0.335	0.323	1
Cask	0.031677009	0.064454753	0.161	0.085	1
Clec4e	0.0810782	0.064453742	0.142	0.076	1
Brd2	0.013839558	0.064423951	0.755	0.813	1
Zc3h15	0.506053268	0.06442023	0.742	0.75	1
Rftn1	0.047392	0.064354	0.11	0.047	1
Efna5	0.03596475	0.064350822	0.465	0.513	1
Synrg	0.278028906	0.064342731	0.406	0.427	1
Herc1	0.081899042	0.064335933	0.574	0.639	1
BC005624	0.709689091	0.064320675	0.535	0.538	1
Pnisr	0.509679268	0.064251541	0.671	0.699	1
Urah	0.153008416	0.06420101	0.355	0.402	1
Dcxr	0.048344414	0.064185603	0.161	0.193	1
Utp15	0.531965221	0.064118216	0.381	0.358	1
Acp2	0.029308777	0.064087536	0.29	0.31	1
Diablo	0.0109645	0.064049819	0.374	0.415	1
Prune2	0.131061138	0.064021064	0.11	0.063	1
Spata13	0.390850611	0.063988589	0.174	0.136	1
Rnaseh2c	0.702910439	0.063922281	0.316	0.294	1
Mapk1	0.021047327	0.063900394	0.665	0.712	1
Trpm7	0.266709767	0.063874909	0.652	0.671	1
Trip12	0.153556128	0.063871784	0.632	0.671	1
Slc12a6	0.110429602	0.063870844	0.265	0.282	1
Tst	0.179092721	0.063851819	0.187	0.158	1
Atf7ip	0.24976148	0.063802515	0.432	0.437	1
St7l	0.148568168	0.063792468	0.31	0.278	1
Tead2	0.04425619	0.06376904	0.439	0.497	1
Zc3h18	0.014271632	0.063699135	0.49	0.57	1
Fads3	0.07995884	0.063642207	0.2	0.136	1
Senp6	0.831618418	0.063627396	0.729	0.722	1
Foxn3	0.544485842	0.063597316	0.516	0.509	1
Alg6	0.027573791	0.063579141	0.187	0.18	1
Mrpl16	0.262243724	0.063548503	0.329	0.326	1
Rflnb	0.207310994	0.063532076	0.213	0.218	1
Zbed5	0.026146782	0.063476027	0.135	0.142	1
Dlg3	0.004411598	0.063420307	0.129	0.146	1
Rbm39	0.181220586	0.063413294	0.858	0.896	1
Msl1	0.167547227	0.06341101	0.626	0.661	1
Cmah	0.147645098	0.063405504	0.174	0.114	1
Plin2	0.938689262	0.063248536	0.697	0.687	1
Sirt7	0.004907141	0.063245626	0.31	0.358	1
Ptch1	0.073730555	0.06324449	0.174	0.177	1
Amotl2	0.234400825	0.063227656	0.297	0.275	1
Glul	0.161394156	0.063199298	0.265	0.231	1
Phf20l1	0.183820177	0.063173274	0.677	0.741	1
Josd2	0.020891817	0.063146458	0.348	0.389	1
Hook2	0.164937204	0.063106636	0.303	0.313	1
Zfp410	0.325720894	0.063037674	0.387	0.392	1
Usp45	0.01336746	0.063020038	0.258	0.339	1
Gabarapl1	0.03317878	0.062907262	0.29	0.335	1
Acaa2	0.040554517	0.062842714	0.348	0.392	1
Ufsp1	0.161457611	0.062809399	0.123	0.101	1
Ubp1	0.481497832	0.062768131	0.426	0.443	1
Btbd2	0.199055304	0.062733209	0.348	0.335	1
Chchd1	0.399844898	0.062639496	0.677	0.693	1
Dhx9	0.035126539	0.062637043	0.619	0.68	1
Dgkh	0.150926901	0.062622254	0.232	0.241	1
Rgs11	0.143618139	0.062611243	0.329	0.339	1
Uxs1	0.270192736	0.062586822	0.413	0.408	1
Bcl2	0.082911397	0.062542605	0.348	0.399	1
Grpel2	0.120947657	0.062517921	0.258	0.212	1
Fundc1	0.107928973	0.062453929	0.29	0.25	1
Rp9	0.802233514	0.062430376	0.774	0.747	1
Ndst1	0.424050129	0.062328328	0.226	0.25	1
Ulk4	0.246715568	0.062305663	0.239	0.209	1
Gpatch2l	0.098349411	0.062300592	0.239	0.266	1
Nub1	0.033140742	0.062263223	0.477	0.541	1
Prdx6	0.069475479	0.062212181	0.748	0.804	1
Fam120c	0.127251303	0.062175414	0.11	0.06	1
Cpsf3	0.030270215	0.062126587	0.387	0.434	1
Srf	0.282432325	0.062099983	0.432	0.449	1
Foxm1	0.312536882	0.061971244	0.161	0.149	1
Mdm4	0.084331917	0.061923296	0.471	0.497	1
Ciart	0.275590424	0.06191746	0.148	0.123	1
Trub1	0.361118144	0.061901078	0.219	0.212	1
Mcur1	0.550844353	0.061884619	0.335	0.348	1
Rab40c	0.005452246	0.061858328	0.239	0.259	1
H2-DMa	0.399507445	0.061857441	0.187	0.174	1
Wipf2	0.087213978	0.061846579	0.361	0.405	1
Cybb	0.381915014	0.061810864	0.103	0.07	1
Eci2	0.031193531	0.061800525	0.465	0.497	1
Il15ra	0.245615723	0.061767944	0.194	0.146	1
Fbxo30	0.04804294	0.061762598	0.258	0.323	1
Dusp11	0.353624579	0.061744331	0.626	0.674	1
Gmip	0.459087648	0.061577604	0.232	0.237	1
Naa10	0.200836778	0.061523033	0.445	0.462	1
Psme4	0.281709498	0.061490082	0.49	0.484	1
Nr4a1	0.547191669	0.061488276	0.213	0.177	1
Gm15283	0.20191391	0.061470427	0.206	0.146	1
Lrrcc1	0.361924401	0.061399953	0.277	0.32	1
Scyl2	0.328221651	0.061377664	0.361	0.348	1
Nfkbib	0.00065247	0.061352307	0.303	0.424	1
Ece1	0.661033375	0.061192122	0.477	0.462	1
Mbd1	0.046179795	0.061145584	0.265	0.307	1
Mboat7	0.314654152	0.061123993	0.303	0.256	1
Atp5g2	0.716806454	0.060994777	0.858	0.848	1
Cenpp	0.195684265	0.060975891	0.116	0.142	1
Lias	0.047370416	0.060966258	0.368	0.373	1
Trp53rkb	0.241819033	0.06093525	0.155	0.155	1
Zfp146	0.026533398	0.060909405	0.219	0.237	1
Glipr2	0.131865509	0.060883776	0.239	0.282	1
Itsn1	0.199480882	0.060879556	0.194	0.149	1
Maml2	0.333571963	0.060869874	0.123	0.085	1
AI413582	0.228461853	0.060858103	0.445	0.462	1
Fbxo33	0.258824738	0.06074875	0.187	0.206	1
Tank	0.500700061	0.060698322	0.4	0.418	1
Med21	0.279140317	0.06069749	0.606	0.642	1
Inpp5k	0.222533221	0.060634792	0.323	0.31	1
Mau2	0.536437596	0.060603875	0.49	0.491	1
Atad2b	0.682452632	0.06047577	0.458	0.443	1
Lsm14a	0.432319906	0.060463048	0.594	0.576	1
2900026A02Rik	0.314767252	0.060415704	0.51	0.525	1
Epn1	0.230012307	0.060406362	0.606	0.627	1
Coro1b	0.142494489	0.060393694	0.619	0.646	1
Plekhh2	0.104049531	0.06038852	0.161	0.101	1
Gorasp2	0.72384591	0.060321325	0.51	0.484	1
Ccdc28a	0.303016081	0.060312178	0.181	0.196	1
Agtpbp1	0.008494683	0.060291043	0.232	0.266	1
Ewsr1	0.264689768	0.060266108	0.8	0.848	1
Zdhhc6	0.102933498	0.060259431	0.368	0.351	1
Tigd2	0.07137921	0.060248824	0.271	0.266	1
Supt20	0.122802644	0.060197035	0.535	0.554	1
Gtf2f1	0.186392764	0.06017596	0.503	0.554	1
Ccnl2	0.319316745	0.060154687	0.684	0.728	1
Hmgb2	0.444981761	0.060145001	0.755	0.782	1
Fuca1	0.145966342	0.060094752	0.394	0.418	1
Rgs19	0.288738577	0.060028307	0.387	0.389	1
Fam20b	0.331165774	0.060026105	0.303	0.323	1
Pdcd2l	0.001150899	0.060016273	0.226	0.294	1
Tjap1	0.017012135	0.060007364	0.406	0.472	1
Slc38a9	0.640369325	0.059760157	0.29	0.266	1
B4galt3	0.088939218	0.059759938	0.368	0.389	1
Rab11fip2	0.265279717	0.059740649	0.361	0.297	1
Phf5a	0.142236868	0.059653211	0.619	0.661	1
Coq3	0.164577536	0.059600065	0.116	0.089	1
Rplp2	0.276868298	0.059596179	0.994	1	1
Fam174a	0.253075033	0.059576879	0.368	0.345	1
Lgmn	0.038524039	0.059521544	0.606	0.696	1
Adam10	0.005509579	0.059501284	0.503	0.608	1
Enoph1	0.19820124	0.059458461	0.213	0.161	1
Pgm3	0.086843971	0.059434728	0.277	0.263	1
Trnt1	0.020038431	0.059428026	0.465	0.541	1
Psmd9	0.051116236	0.059417545	0.419	0.462	1
Ythdf3	0.106978224	0.059413606	0.535	0.585	1
Rita1	0.030396397	0.059396388	0.155	0.139	1
Uba7	0.007635064	0.059346965	0.09	0.108	1
E2f3	0.134144466	0.059325005	0.252	0.225	1
Cd82	0.407867063	0.059296446	0.445	0.443	1
Smarcd1	0.716815635	0.059220506	0.232	0.209	1
Noa1	0.561519375	0.059211239	0.348	0.345	1
Frk	0.204930863	0.059199004	0.258	0.234	1
Rtn3	0.009106314	0.05919289	0.703	0.775	1
Psmg3	0.026040236	0.059162409	0.368	0.402	1
Lsm8	0.80572359	0.059149283	0.594	0.604	1
Usp31	0.642704504	0.05906416	0.316	0.307	1
Msh6	0.084977272	0.059042869	0.206	0.256	1
Pik3cb	0.041944095	0.059004125	0.155	0.184	1
Tapbp	0.431736636	0.058981679	0.703	0.744	1
Tnrc18	0.028661757	0.058979779	0.561	0.633	1
Eif2ak1	0.03288602	0.058974902	0.297	0.345	1
Cox5b	0.040093211	0.058949623	0.826	0.892	1
Dapp1	0.259659173	0.058885611	0.213	0.184	1
Rdh14	0.434835699	0.058857974	0.355	0.316	1
Cotl1	0.559740948	0.058810127	0.465	0.418	1
Plekhm1	0.12746149	0.058771638	0.129	0.127	1
Crim1	0.051382514	0.058748626	0.368	0.443	1
Usf1	0.370123236	0.058718592	0.394	0.383	1
Cd55	0.033144273	0.058701646	0.142	0.07	1
Smox	0.499787738	0.058696835	0.303	0.301	1
Rbp1	0.732859117	0.058661994	0.342	0.348	1
BC031181	0.003832222	0.058626725	0.445	0.516	1
Ston2	0.207098507	0.058614488	0.174	0.152	1
Gon7	0.236489549	0.058519325	0.323	0.282	1
Rorc	0.006947997	0.058492174	0.2	0.231	1
Dync1i2	0.760856298	0.058456776	0.735	0.734	1
Paxbp1	0.34557166	0.058429281	0.368	0.396	1
Cops9	0.20815168	0.058414821	0.613	0.652	1
Hddc3	0.166824739	0.058379143	0.09	0.111	1
Pigb	0.339507563	0.058341233	0.11	0.092	1
Csnk1d	0.133334049	0.058340214	0.594	0.636	1
Mob1a	0.45921106	0.058311394	0.671	0.658	1
Psmb9	0.779950778	0.058262845	0.51	0.506	1
Crtc2	0.032189743	0.058240048	0.303	0.358	1
Uqcrfs1	0.537994499	0.058221557	0.748	0.75	1
Krt7	0.040479896	0.058147956	0.594	0.677	1
Aldoc	0.324868984	0.058136481	0.394	0.392	1
Telo2	0.024098638	0.058056469	0.303	0.345	1
Arhgap42	0.241946506	0.057899477	0.284	0.294	1
Dag1	0.048600944	0.057869923	0.613	0.642	1
Stx11	0.36759131	0.05775216	0.161	0.149	1
Rab27b	0.260289768	0.057746362	0.116	0.082	1
Spr	0.380004837	0.057717469	0.4	0.443	1
Magi3	0.219686327	0.057687007	0.206	0.149	1
Agk	0.391269183	0.057679184	0.187	0.187	1
Ccdc90b	0.002627345	0.057646887	0.168	0.152	1
Tm4sf1	0.233853911	0.057627923	0.774	0.832	1
Idh3b	0.562385065	0.057580316	0.606	0.617	1
Cxcl16	0.120339719	0.057558941	0.335	0.329	1
Cdc34	0.084590107	0.057404344	0.445	0.506	1
Pglyrp1	0.335644621	0.057386349	0.11	0.089	1
Nfil3	0.024418196	0.057269714	0.271	0.304	1
Cnot3	0.412977246	0.05725331	0.503	0.519	1
2310022B05Rik	0.023894336	0.057213986	0.465	0.509	1
Evi2a	0.170919126	0.057197231	0.206	0.203	1
Parp10	0.047406801	0.057159837	0.213	0.259	1
Arntl2	0.270913892	0.057153624	0.258	0.244	1
Cuedc1	0.116849975	0.057149051	0.323	0.335	1
Gpatch8	0.155862961	0.057070251	0.613	0.642	1
Polr3k	0.430947359	0.057056612	0.4	0.396	1
Rbm25	0.397059472	0.057015202	0.877	0.839	1
Kpna3	0.015782314	0.056956441	0.432	0.487	1
Rps15a	0.386322839	0.05684964	0.994	1	1
Sf3b4	0.583773867	0.056820041	0.516	0.535	1
Mrpl32	0.208117673	0.056805094	0.542	0.563	1
Trappc12	0.246591157	0.056796192	0.226	0.244	1
Taf4	0.453451469	0.056782626	0.239	0.215	1
Slc48a1	0.1390446	0.056767593	0.335	0.31	1
Zufsp	0.805780558	0.056707574	0.368	0.339	1
Gm1976	0.068574806	0.056652421	0.194	0.139	1
4932422M17Rik	0.163186327	0.056651519	0.097	0.111	1
Arl6ip4	0.144041967	0.056638896	0.329	0.31	1
Uhrf1	0.443620325	0.056628714	0.271	0.218	1
Znrf2	0.499823476	0.056587706	0.465	0.453	1
Tns2	0.272561004	0.056574117	0.323	0.361	1
Yipf6	0.350795441	0.056567605	0.226	0.199	1
Deptor	0.048139814	0.056519305	0.361	0.427	1
Rad9a	0.029648979	0.056513125	0.2	0.212	1
Tpp1	0.123673318	0.05647637	0.516	0.522	1
Cobll1	0.167838591	0.056456057	0.206	0.193	1
Tfap2a	0.013416492	0.056451063	0.4	0.468	1
Taok2	0.188514905	0.056408217	0.271	0.253	1
Srsf4	0.024606898	0.056403766	0.458	0.506	1
Klf5	0.180274159	0.056377765	0.503	0.557	1
Gpr89	0.267219043	0.05628639	0.368	0.38	1
Tmcc1	0.029419217	0.056278689	0.387	0.453	1
Katna1	0.521469534	0.056278207	0.516	0.491	1
Zfp809	0.250436697	0.05627453	0.168	0.165	1
Rc3h2	0.450720425	0.056268778	0.639	0.658	1
Stard10	0.589133193	0.056264611	0.271	0.263	1
Zkscan8	0.024633006	0.056225624	0.148	0.079	1
Zmpste24	0.392474246	0.056225186	0.387	0.367	1
Pcbp1	0.37809488	0.056207968	0.839	0.845	1
Rpl27a	0.421512413	0.056181126	0.994	1	1
Slc44a2	0.125555698	0.056153422	0.316	0.316	1
Ibtk	0.460833159	0.056109529	0.413	0.424	1
Rufy2	0.71952553	0.056090994	0.323	0.31	1
Slc25a51	0.08575971	0.056060565	0.4	0.437	1
Snrpg	0.594537197	0.056006106	0.774	0.778	1
Zfp697	0.118203836	0.05599973	0.161	0.114	1
Terf2	0.117857777	0.055993293	0.284	0.31	1
Trim33	0.294619032	0.055978684	0.523	0.551	1
Pot1a	0.144770399	0.055965701	0.168	0.168	1
Smurf1	0.183593061	0.055956151	0.348	0.383	1
Homer3	0.00970663	0.055807304	0.226	0.278	1
E2f6	0.14791446	0.055779764	0.194	0.215	1
Rrp1b	0.076996347	0.055770922	0.4	0.443	1
Lrrc1	0.105742286	0.055741617	0.187	0.142	1
Rpl28	0.641747943	0.055720705	0.981	0.991	1
Rabggta	0.406075205	0.05568079	0.265	0.247	1
Hnrnpa1	0.132807739	0.055679884	0.871	0.918	1
Ppig	0.112011005	0.055674186	0.71	0.769	1
Gm26724	0.306367543	0.055580703	0.239	0.256	1
Traf5	0.167664351	0.055558389	0.103	0.101	1
Strbp	0.341193255	0.055486785	0.426	0.427	1
Fem1b	0.350668585	0.055480505	0.426	0.415	1
Pdgfc	0.205199958	0.055466537	0.168	0.155	1
Lamp2	0.001279916	0.055462152	0.574	0.684	1
Nin	0.090396226	0.055453689	0.348	0.389	1
Ppard	0.215385224	0.055444826	0.348	0.38	1
Stard7	0.341132739	0.055417751	0.29	0.263	1
Fam185a	0.047368766	0.055394156	0.123	0.095	1
Ahcyl1	0.393544158	0.055369099	0.51	0.506	1
Socs7	0.183859394	0.05536008	0.187	0.212	1
Atad1	0.119937683	0.055308033	0.523	0.551	1
Ncoa3	0.437789722	0.055300173	0.29	0.253	1
Scai	0.465371858	0.055285967	0.252	0.209	1
Hvcn1	0.515645859	0.055276238	0.103	0.073	1
Parp6	0.082643815	0.055103946	0.239	0.247	1
Setd5	0.345249653	0.055086645	0.645	0.68	1
Gmnn	0.78370963	0.055048144	0.361	0.361	1
Zscan12	0.009958619	0.054998527	0.077	0.104	1
Large2	0.090216816	0.05499315	0.219	0.165	1
Usp6nl	0.283968263	0.05497243	0.413	0.43	1
Bicd2	0.251283472	0.054958104	0.265	0.304	1
Actr3	0.405781471	0.05490676	0.794	0.829	1
Arhgap39	0.58415362	0.054906571	0.135	0.13	1
Vps39	0.068918928	0.054897968	0.206	0.225	1
Gm14296	0.144562478	0.054842868	0.148	0.111	1
Irf6	0.05998806	0.0547926	0.245	0.253	1
Retreg2	0.011907678	0.054752386	0.49	0.566	1
Vps26b	0.042826042	0.054624247	0.213	0.193	1
Plekhm2	0.379366946	0.054497749	0.232	0.212	1
Rpl10	0.522706189	0.054417066	0.968	0.984	1
Pdpr	0.333702955	0.054403642	0.129	0.095	1
Polr2k	0.771410572	0.054366935	0.781	0.756	1
Gbf1	0.115269452	0.05436064	0.329	0.38	1
Sh3glb1	0.890884199	0.054321246	0.852	0.851	1
Picalm	0.00537715	0.054317252	0.587	0.69	1
Ckap4	0.355338597	0.054277103	0.394	0.329	1
Abl1	0.570001273	0.054261596	0.432	0.421	1
Kdm6b	0.633957022	0.054240367	0.606	0.595	1
Patj	0.024600859	0.054233492	0.148	0.184	1
Dhx40	0.02342582	0.054222274	0.303	0.38	1
3830406C13Rik	0.001216563	0.054189214	0.271	0.332	1
Atp2a2	0.214878358	0.054178475	0.703	0.753	1
Mef2d	0.01698433	0.054170404	0.419	0.487	1
Ccdc6	0.020788704	0.054097059	0.426	0.478	1
Srebf2	0.227192445	0.054083188	0.452	0.478	1
Setd3	0.425440545	0.054078178	0.697	0.699	1
Utp11	0.408990004	0.054075282	0.645	0.665	1
Chek1	0.156542429	0.054016686	0.213	0.218	1
Rims2	0.107872793	0.054006799	0.103	0.054	1
Gm26735	0.680815625	0.053967854	0.31	0.275	1
Adipor2	0.03394954	0.053966273	0.594	0.671	1
Slc9a6	0.234347322	0.053948118	0.142	0.098	1
Kremen1	0.215467239	0.053902984	0.271	0.269	1
Sparc	0.04604364	0.053870183	0.587	0.699	1
Fam117b	0.119007625	0.053840904	0.271	0.294	1
Acer3	0.242498197	0.053839263	0.297	0.25	1
Klf16	0.068933833	0.053820169	0.155	0.174	1
Hpf1	0.266861535	0.053805258	0.548	0.598	1
Herc6	0.785720475	0.053795215	0.206	0.193	1
Kif3c	0.002745331	0.053723454	0.123	0.149	1
Pycard	0.27670958	0.053703254	0.174	0.13	1
Uso1	0.128068995	0.053694663	0.387	0.44	1
Itga6	0.036822875	0.053660331	0.529	0.611	1
Traf2	0.050638986	0.053636581	0.284	0.323	1
Aco1	0.116447824	0.053619112	0.252	0.263	1
Lims1	0.001430394	0.053617662	0.587	0.709	1
Bzw2	0.450182477	0.053615822	0.652	0.668	1
Mbd6	0.58001391	0.053576166	0.342	0.332	1
Clasp1	0.255994652	0.053567945	0.355	0.377	1
Cep41	0.050151404	0.053567571	0.135	0.089	1
Edem2	0.019473265	0.053567315	0.348	0.411	1
Scarb2	0.024322482	0.053567067	0.258	0.301	1
Gm12166	0.023626696	0.053550834	0.465	0.487	1
Cnot11	0.163214034	0.053545662	0.355	0.358	1
Cdk9	0.408827211	0.053542438	0.587	0.608	1
Vezt	0.019971511	0.053504594	0.368	0.427	1
Pphln1	0.031775676	0.053474559	0.232	0.212	1
Stam	0.412632382	0.053447081	0.413	0.405	1
Riox1	0.028931724	0.053420553	0.181	0.228	1
Cdan1	0.566704233	0.053335091	0.123	0.133	1
Nucb2	0.146559143	0.053333572	0.329	0.285	1
Nek6	0.031821831	0.053303888	0.387	0.44	1
Apex2	0.079450201	0.053241542	0.148	0.168	1
Abhd17b	0.051303609	0.05322986	0.355	0.411	1
Pccb	0.240288178	0.053219308	0.161	0.171	1
Il11	0.857546828	0.053214243	0.155	0.136	1
6720427I07Rik	0.065818066	0.05317925	0.116	0.082	1
Msln	0.277589894	0.053134113	0.387	0.446	1
Dyrk2	0.484130934	0.053093312	0.252	0.228	1
Recql	0.362863888	0.05308616	0.142	0.108	1
Mtmr1	0.47057702	0.053053386	0.123	0.127	1
Dtx2	0.078123095	0.052966551	0.2	0.237	1
Zc3h7b	0.235519539	0.052924056	0.29	0.272	1
Inpp5a	0.102845144	0.052887724	0.161	0.114	1
Mif	0.445193337	0.052852929	0.948	0.972	1
Rps13	0.781881999	0.052831815	0.994	0.994	1
Tspan17	0.067541499	0.052827466	0.252	0.263	1
Asrgl1	0.168000961	0.052816054	0.206	0.168	1
Wdr83os	0.614718039	0.05277218	0.471	0.424	1
Ankrd13c	0.286553712	0.052723215	0.542	0.563	1
Mindy2	0.184800258	0.052723102	0.445	0.497	1
Ring1	0.200499801	0.052703088	0.342	0.37	1
Tmed7	0.107104824	0.052695226	0.632	0.674	1
Myo6	0.280625379	0.052691255	0.245	0.215	1
R3hdm2	0.351233475	0.052677567	0.613	0.63	1
Plekha7	0.660363899	0.052645203	0.187	0.168	1
Msrb3	0.272713117	0.052636366	0.123	0.095	1
Pxdc1	0.055021206	0.052635208	0.271	0.307	1
Ech1	0.104737153	0.052578057	0.561	0.608	1
Heatr5a	0.102484258	0.052542239	0.342	0.389	1
Klf11	0.147308122	0.052527293	0.174	0.174	1
Ofd1	0.336227979	0.052498745	0.161	0.174	1
Slc39a6	0.046975731	0.052467723	0.323	0.367	1
Arrdc1	0.011890464	0.052445548	0.31	0.38	1
Slc35b1	0.541225473	0.052419571	0.4	0.421	1
Ppp6r3	0.054441153	0.052403217	0.484	0.544	1
Bri3bp	0.094947176	0.052400782	0.51	0.579	1
Thy1	0.696785319	0.052374606	0.135	0.111	1
Haus2	0.203334773	0.052347545	0.303	0.285	1
Wdr4	0.538698114	0.052340166	0.342	0.358	1
Eif4e	0.550895238	0.052334868	0.71	0.737	1
Nup54	0.081106108	0.052293378	0.439	0.481	1
Bag2	0.200875496	0.052258711	0.439	0.481	1
Tmem259	0.000458924	0.052209419	0.51	0.63	1
Cpsf6	0.127895948	0.052201716	0.626	0.674	1
Fnbp1	0.313156414	0.052131748	0.335	0.316	1
Emc4	0.21936631	0.052116944	0.497	0.535	1
Gramd4	0.874826898	0.052096483	0.374	0.377	1
Noct	0.4623631	0.052035205	0.316	0.301	1
Ifnar1	0.043236704	0.052028885	0.297	0.329	1
Atxn7l3	0.006296348	0.052002523	0.381	0.443	1
Taf5l	0.213804681	0.052000363	0.51	0.538	1
Zfp830	0.002732267	0.051937623	0.271	0.383	1
Lmbrd1	0.076849805	0.051915032	0.419	0.465	1
Arhgef3	0.046628349	0.051893253	0.168	0.174	1
Itgal	0.528377154	0.051822833	0.103	0.085	1
Tbc1d32	0.015159724	0.051822445	0.155	0.165	1
Rps16	0.837101822	0.051787116	1	1	1
Lars	0.442128346	0.051751331	0.51	0.513	1
Orai1	0.026051277	0.05171257	0.252	0.288	1
Exoc3	0.015744888	0.051694085	0.432	0.494	1
Mvb12b	0.009402159	0.051676294	0.155	0.253	1
Pak6	0.080589467	0.051651837	0.168	0.19	1
Bst2	0.326687567	0.051522132	0.716	0.766	1
Itgb1	0.283869356	0.051508827	0.839	0.886	1
Adcy6	0.075324779	0.051457498	0.135	0.133	1
Depdc5	0.621967343	0.051393473	0.148	0.127	1
Fpgs	0.551942215	0.051332151	0.226	0.247	1
Uqcrh	0.489344184	0.051310584	0.884	0.899	1
Nrtn	0.372429552	0.051280084	0.284	0.253	1
Enc1	0.531804125	0.051220344	0.239	0.266	1
Erbb2	0.047705921	0.051105846	0.258	0.297	1
Tchp	0.290435602	0.051086344	0.135	0.146	1
Endov	0.353710696	0.051013255	0.155	0.187	1
Camk2n1	0.318434298	0.051010195	0.187	0.18	1
Csnk1g2	0.726709784	0.051000872	0.761	0.769	1
Kantr	0.050311476	0.050996643	0.116	0.13	1
Pus3	0.198080292	0.050983864	0.381	0.421	1
Cdc42se2	0.413674225	0.050959814	0.361	0.316	1
Tcf20	0.039547115	0.050942158	0.355	0.396	1
Ppp3cc	0.111668948	0.0509191	0.181	0.133	1
Hps3	0.55723844	0.050907406	0.245	0.237	1
Cdk2ap1	0.386282643	0.050906077	0.561	0.595	1
Ppp6c	0.041998786	0.050902608	0.4	0.456	1
Ric8b	0.106106976	0.050877928	0.194	0.196	1
Rhog	0.014620485	0.05086737	0.284	0.351	1
Gorab	0.635612731	0.05084895	0.323	0.332	1
Kdm5b	0.056146773	0.050824693	0.535	0.585	1
Sh3gl1	0.086782004	0.050818437	0.51	0.554	1
Depdc1a	0.657319245	0.050814954	0.103	0.104	1
Snx5	0.120198088	0.050813782	0.594	0.655	1
E130102H24Rik	0.164186683	0.050794635	0.11	0.104	1
Nrbp1	0.155438247	0.050789566	0.484	0.522	1
Ccnt1	0.127168707	0.050743285	0.484	0.525	1
Spata7	0.07068608	0.050734488	0.723	0.804	1
Ankib1	0.092214187	0.050723014	0.394	0.421	1
Slfn1	0.249392668	0.050653129	0.103	0.063	1
Nedd8	0.815689796	0.050640586	0.845	0.848	1
Tmbim1	0.507991021	0.050629206	0.535	0.563	1
Tmem107	0.052680759	0.050528983	0.284	0.304	1
Suco	0.028450051	0.05052164	0.394	0.437	1
Pax5	0.046640377	0.050520382	0.11	0.047	1
Xpo6	0.134860615	0.050499053	0.406	0.453	1
Il24	0.530324758	0.050484479	0.103	0.085	1
Rad23b	0.294980719	0.050440869	0.716	0.747	1
Csde1	0.571634434	0.050439049	0.871	0.896	1
Tmed3	0.002638435	0.050429854	0.581	0.68	1
Nhsl1	0.534130568	0.050423572	0.394	0.446	1
Tmem168	0.090844172	0.05040223	0.265	0.263	1
Invs	0.419893096	0.050400029	0.135	0.095	1
Ptov1	0.225672319	0.050343792	0.6	0.627	1
Ncoa6	0.038188161	0.05033734	0.368	0.43	1
Sdc3	0.219704831	0.050308867	0.148	0.104	1
Fkbp2	0.0699693	0.050306328	0.606	0.655	1
Cry2	0.265503465	0.050209973	0.129	0.101	1
Phf23	0.284361175	0.050199536	0.555	0.582	1
Zswim9	0.299175394	0.050167304	0.135	0.114	1
Wdfy1	0.041570046	0.050145493	0.497	0.541	1
Ankrd33b	0.037822852	0.050138906	0.155	0.193	1
Rpl24	0.147949405	0.050098416	0.968	0.991	1
Ube2g1	0.29523731	0.05008028	0.452	0.478	1
Them4	0.215376992	0.050037609	0.135	0.161	1
Hivep1	0.230215529	0.050037154	0.232	0.25	1
Gtf2h1	0.605998352	0.050023374	0.413	0.449	1
Cnn2	0.05874823	0.050010918	0.697	0.766	1
Kcnk5	0.083646339	0.050000314	0.129	0.066	1
Ccdc138	0.220318051	0.049979696	0.148	0.117	1
Ercc8	0.112091862	0.049966055	0.142	0.174	1
Zwilch	0.453895756	0.04996501	0.135	0.123	1
Kdm6a	0.159700298	0.049948473	0.206	0.225	1
Cul4b	0.168059247	0.049940954	0.284	0.32	1
Soat1	0.46073338	0.049935184	0.51	0.516	1
Xpo7	0.00978769	0.049893183	0.432	0.535	1
Mfn1	0.144244153	0.049886872	0.239	0.244	1
Phactr4	0.139519255	0.04988626	0.406	0.434	1
Ndufab1	0.943731381	0.049874101	0.71	0.725	1
Timm50	0.575908128	0.049862111	0.432	0.437	1
Dtd1	0.046778654	0.049852121	0.303	0.383	1
Arhgap30	0.405866437	0.049848925	0.161	0.149	1
Rbmx	0.17811226	0.049845231	0.213	0.222	1
Ulk2	0.08902091	0.049801323	0.194	0.218	1
Wbp4	0.212345035	0.049799774	0.606	0.665	1
Ubn1	0.093186567	0.049787926	0.432	0.472	1
Foxk1	0.17570618	0.049772506	0.284	0.288	1
Fgfrl1	0.094591146	0.049767971	0.148	0.174	1
Cop1	0.429343063	0.049670481	0.535	0.528	1
Cdc42ep5	0.588002343	0.049634356	0.387	0.358	1
Zfp276	0.118496993	0.049634273	0.103	0.104	1
Shb	0.254535699	0.049510332	0.258	0.278	1
Vti1b	0.115111188	0.049488049	0.535	0.56	1
Mbd2	0.285216467	0.049448776	0.671	0.617	1
Spindoc	0.054045833	0.049414119	0.213	0.212	1
Zfp120	0.408227381	0.04941211	0.187	0.161	1
Med12	0.310340808	0.049397224	0.181	0.142	1
Trim8	0.178773252	0.049389916	0.548	0.576	1
Sdccag8	0.385880303	0.049384916	0.2	0.171	1
Tbc1d2b	0.084744683	0.049380962	0.123	0.063	1
Irak1	0.215439935	0.049371281	0.419	0.446	1
Oser1	0.008767908	0.049331739	0.406	0.487	1
Maged2	0.011296403	0.04933058	0.161	0.203	1
Hsd17b12	0.071605582	0.049263256	0.561	0.611	1
Crkl	0.013370447	0.049252957	0.381	0.472	1
Ext1	0.442532848	0.049237504	0.406	0.421	1
Zdhhc2	0.246924709	0.049220086	0.342	0.354	1
Tmem164	0.184302474	0.049196266	0.206	0.18	1
St3gal6	0.066281379	0.049158709	0.187	0.237	1
Syncrip	0.046023463	0.049155004	0.8	0.867	1
Alkbh6	0.168058754	0.049153432	0.239	0.225	1
Med31	0.066668218	0.049127209	0.426	0.487	1
Larp1b	0.269707292	0.049092749	0.258	0.269	1
Foxo3	0.424136873	0.049054083	0.284	0.31	1
Pus1	0.369263649	0.049045137	0.445	0.453	1
Mkrn2	0.047150464	0.049018108	0.232	0.256	1
Mier3	0.235094548	0.049013777	0.219	0.234	1
Nup210	0.311600653	0.049008849	0.187	0.133	1
Seh1l	0.573884315	0.049006307	0.471	0.459	1
Smarcd2	0.164311732	0.048953789	0.439	0.449	1
Ddb2	0.33436806	0.048902096	0.142	0.108	1
Gli3	0.231450986	0.048893263	0.29	0.316	1
Phax	0.071007124	0.048878498	0.471	0.487	1
Krtcap2	0.688606082	0.048852162	0.774	0.807	1
Cdc73	0.004552083	0.048847352	0.471	0.56	1
Rbm33	0.481299617	0.048835455	0.484	0.427	1
Dusp5	0.229631495	0.048804822	0.284	0.212	1
Cbx1	0.214944646	0.04870255	0.761	0.791	1
Colgalt1	0.056159432	0.048694904	0.619	0.687	1
Slirp	0.084758283	0.048605519	0.6	0.595	1
Srp68	0.187413698	0.048591603	0.484	0.528	1
Cacfd1	0.033119645	0.0484969	0.148	0.19	1
Six4	0.526480548	0.048470278	0.252	0.241	1
Pggt1b	0.030381103	0.048423725	0.142	0.158	1
Tfam	0.086891972	0.048411108	0.497	0.57	1
Dctn1	0.129004772	0.048337086	0.381	0.427	1
Jag2	0.009566037	0.048334614	0.065	0.101	1
Psmd12	0.955487536	0.048314944	0.755	0.747	1
Cnp	0.202375964	0.048307654	0.31	0.361	1
Wwox	0.596668704	0.048305288	0.226	0.19	1
Sec23ip	0.001655573	0.048255234	0.303	0.392	1
Rnf2	0.204108539	0.048243509	0.335	0.373	1
Tuft1	0.002232157	0.048241731	0.123	0.209	1
Ube2w	0.072256483	0.048234032	0.361	0.43	1
Ptk2b	0.180926477	0.048197061	0.226	0.168	1
Larp1	0.124409136	0.04804293	0.652	0.696	1
Map2k1	0.000237121	0.048037546	0.477	0.601	1
Rassf7	0.023178013	0.047969604	0.187	0.193	1
Nmnat3	0.277573158	0.047966394	0.123	0.098	1
Mmd	0.116470861	0.047957831	0.335	0.415	1
Trmt112	0.738490347	0.047912838	0.806	0.797	1
Pxmp4	0.084192451	0.047855728	0.142	0.123	1
Tagln2	0.390284788	0.047842868	0.819	0.864	1
Mrpl23	0.786627302	0.047833061	0.684	0.652	1
Zfp65	0.341464469	0.04781189	0.123	0.111	1
Ctnnd1	0.36588355	0.047776699	0.503	0.522	1
Epc2	0.097087351	0.047762834	0.4	0.465	1
Rnf181	0.208900082	0.047746805	0.323	0.354	1
Nup205	0.692939263	0.047726252	0.258	0.25	1
C1qbp	0.440611588	0.047712558	0.761	0.766	1
Casp2	0.431203319	0.04770022	0.226	0.199	1
Csnk2a1	0.032379723	0.047679449	0.606	0.671	1
Dock5	0.597712269	0.047676884	0.323	0.313	1
Dusp16	0.23306675	0.047657303	0.252	0.304	1
Snrnp48	0.352202976	0.047651422	0.619	0.661	1
Gmcl1	0.583818055	0.047594912	0.374	0.335	1
Zcchc9	0.102013639	0.047572116	0.477	0.519	1
Dguok	0.40308492	0.047481075	0.471	0.513	1
Cyth3	0.022089193	0.047459733	0.426	0.497	1
Armc1	0.101092902	0.047426086	0.471	0.519	1
Hist1h1e	0.3731704	0.047349868	0.329	0.358	1
C4b	0.559875538	0.047330236	0.11	0.079	1
Mlec	0.698321519	0.047293341	0.516	0.497	1
Tax1bp1	0.985505682	0.047253224	0.832	0.826	1
Pcsk7	0.051529313	0.047237432	0.155	0.199	1
Nqo2	0.056519612	0.047229966	0.219	0.196	1
Zbtb18	0.373436471	0.047200892	0.239	0.278	1
Gbp7	0.153540987	0.047191987	0.194	0.203	1
Polg	0.535188086	0.047177616	0.29	0.285	1
B930036N10Rik	0.020100575	0.047160305	0.148	0.066	1
Ankrd17	0.477164186	0.047153858	0.677	0.718	1
Hnrnpul2	0.448498097	0.047104551	0.665	0.687	1
Sema3e	0.245932821	0.047059842	0.419	0.462	1
Zbed4	0.943293252	0.047033232	0.135	0.13	1
Tsen15	0.051678351	0.047030113	0.297	0.288	1
Washc2	0.736588538	0.047001753	0.503	0.497	1
Gdpd1	0.006088836	0.046956259	0.206	0.253	1
Tpx2	0.550805065	0.04684077	0.181	0.193	1
Vrk3	0.010941982	0.046776275	0.303	0.399	1
Kif13a	0.156538624	0.046762979	0.174	0.168	1
Gse1	0.26681747	0.046677557	0.297	0.278	1
Ptcd2	0.095706234	0.046652321	0.329	0.348	1
2900093K20Rik	0.563695541	0.04654807	0.161	0.133	1
Sap30l	0.013618317	0.04653996	0.542	0.627	1
Mtfmt	0.021796662	0.046477006	0.155	0.209	1
Clcn5	0.242741986	0.046459617	0.181	0.171	1
Pik3c3	0.452917039	0.046453026	0.161	0.13	1
Atr	0.186674531	0.046449287	0.323	0.351	1
Ubqln4	0.346651166	0.046415607	0.4	0.434	1
Slc39a7	0.355300791	0.046404854	0.548	0.566	1
Efnb1	0.346431702	0.046401222	0.103	0.073	1
Uba6	0.032133262	0.046392152	0.374	0.453	1
Sec23b	0.57514909	0.046354927	0.387	0.377	1
Eif3j1	0.432874966	0.04634159	0.535	0.5	1
Smpdl3a	0.356808362	0.046318251	0.123	0.089	1
Ubxn2a	0.384344974	0.046297481	0.419	0.411	1
Msn	0.124555907	0.046277033	0.768	0.829	1
2310061I04Rik	0.222241569	0.046257102	0.316	0.367	1
Samd14	0.104835775	0.046230072	0.135	0.152	1
Tead3	0.192710129	0.046189132	0.155	0.101	1
Sh3pxd2a	0.671528011	0.046153922	0.419	0.399	1
Olfm1	0.533288715	0.046137376	0.297	0.253	1
Foxn2	0.020532304	0.046090816	0.335	0.402	1
Lipa	0.171263173	0.046039824	0.277	0.278	1
Arntl	0.226261428	0.046033306	0.116	0.146	1
Tmem106c	0.443843816	0.046029453	0.194	0.171	1
Rbpj	0.67957702	0.045976282	0.748	0.753	1
Ccdc126	0.242307397	0.045969453	0.123	0.114	1
N4bp2	0.245877648	0.045895277	0.277	0.259	1
Zranb1	0.387512085	0.045882881	0.439	0.434	1
Msmo1	0.289158621	0.045803384	0.348	0.367	1
Malat1	0.565432282	0.04576888	1	0.994	1
Grcc10	0.284106466	0.045731812	0.361	0.373	1
Ran	0.282023997	0.04570227	0.89	0.934	1
Arpc5	0.090152731	0.045695409	0.787	0.839	1
Trip13	0.760513682	0.045688135	0.181	0.19	1
Zfp598	0.06660045	0.045658125	0.452	0.513	1
Psmc3	0.709657413	0.04564464	0.703	0.715	1
Aggf1	0.013225838	0.045621975	0.374	0.446	1
Cog7	0.017384268	0.045595916	0.252	0.259	1
Abcb10	0.249925907	0.045562015	0.232	0.222	1
Tfe3	0.498042152	0.045534164	0.277	0.244	1
Rps12	0.410583773	0.04553131	0.994	1	1
Riok1	0.13680094	0.045503018	0.452	0.519	1
N4bp2l2	0.45125897	0.045490383	0.658	0.69	1
Il17ra	0.101414061	0.045472492	0.316	0.411	1
Arpp19	0.016397693	0.045452225	0.71	0.778	1
Bcl7b	0.371978033	0.045438433	0.452	0.484	1
Actb	0.992993272	0.045364576	1	1	1
Srsf2	0.448397432	0.045355125	0.858	0.883	1
Cep95	0.066217763	0.04535497	0.213	0.212	1
Rin1	0.020984413	0.045263901	0.213	0.266	1
Ace	0.782405215	0.045248669	0.213	0.234	1
Ice2	0.381753824	0.04524425	0.206	0.174	1
Cbl	0.161371013	0.045149579	0.432	0.478	1
Atp5g3	0.233066784	0.045132328	0.794	0.839	1
Apmap	0.204150132	0.045087314	0.206	0.241	1
Cyb5a	0.023285293	0.045086053	0.419	0.506	1
Eftud2	0.52353702	0.045055816	0.555	0.554	1
Tle3	0.569188432	0.045041344	0.406	0.364	1
Gnptab	0.06577074	0.045034504	0.2	0.247	1
Edem3	0.030548225	0.045008216	0.232	0.285	1
Mtrf1	0.298373495	0.044989927	0.103	0.101	1
Nom1	0.066388918	0.044953108	0.452	0.516	1
2310033P09Rik	0.488957408	0.044903143	0.439	0.449	1
Sympk	0.011303711	0.044890691	0.426	0.525	1
Abcf3	0.010829791	0.04487947	0.406	0.475	1
Ctnna1	0.182984071	0.044796537	0.71	0.737	1
Tmem260	0.367428079	0.044775523	0.174	0.136	1
Ppat	0.310500323	0.044767725	0.342	0.38	1
Amot	0.005702829	0.044755439	0.11	0.174	1
Klhl18	0.554461994	0.04475471	0.168	0.149	1
Samd10	0.130758751	0.044740163	0.11	0.108	1
Top3a	0.562562756	0.044679177	0.135	0.136	1
Parp9	0.560097636	0.044667245	0.348	0.342	1
Gpatch1	0.564525336	0.044665434	0.194	0.168	1
Ccdc85c	0.219959929	0.044653633	0.129	0.101	1
Minos1	0.598136553	0.044642078	0.826	0.794	1
Zfp938	0.265509257	0.044616793	0.31	0.241	1
Asb3	0.148905509	0.044605946	0.194	0.209	1
Zcchc10	0.164884356	0.044580494	0.4	0.453	1
2310009B15Rik	0.39904083	0.044567011	0.361	0.32	1
Rcor3	0.224159606	0.044563116	0.355	0.392	1
Mboat1	0.231201583	0.044554749	0.155	0.149	1
Mkrn1	0.267235018	0.044539548	0.555	0.579	1
Nipa2	0.332701959	0.044444185	0.484	0.509	1
Cpt1a	0.056090256	0.044439971	0.265	0.288	1
Dync1li2	0.056448422	0.044437403	0.51	0.582	1
Arhgap11a	0.338220391	0.044417215	0.11	0.12	1
Snhg9	0.106714916	0.044404347	0.123	0.066	1
Fgd3	0.27470564	0.044396508	0.148	0.161	1
Cep120	0.302012365	0.044367416	0.135	0.089	1
Urb2	0.376423013	0.044330309	0.29	0.288	1
Slc4a2	0.491074031	0.044301846	0.361	0.383	1
Pkig	0.322117917	0.044218968	0.477	0.487	1
Spg11	0.156315524	0.044202319	0.135	0.136	1
3110062M04Rik	0.480914042	0.044182601	0.219	0.237	1
Vrk2	0.518561465	0.044172951	0.161	0.149	1
Mrpl10	0.0498299	0.044172571	0.387	0.43	1
Usp42	0.845823151	0.04416657	0.31	0.294	1
Snrpe	0.790023859	0.04414423	0.865	0.87	1
Golga3	0.342017148	0.044138698	0.394	0.392	1
Rbfa	0.212940028	0.044136401	0.258	0.244	1
Hp1bp3	0.172537534	0.044136376	0.671	0.706	1
Ccdc191	0.246749614	0.044128725	0.219	0.193	1
Sos1	0.101225389	0.044103449	0.316	0.373	1
Pgrmc2	0.170000674	0.044090846	0.484	0.538	1
Zbed3	0.481804735	0.044035187	0.155	0.165	1
Kif1c	0.558353854	0.044027104	0.426	0.405	1
Lsm1	0.090849178	0.0439321	0.516	0.617	1
Plpp5	0.325084665	0.043883538	0.335	0.326	1
Pms1	0.2674121	0.043866594	0.135	0.13	1
Tor1aip2	0.485384853	0.043830567	0.516	0.503	1
Pdk3	0.142795008	0.043796589	0.174	0.199	1
Ttc1	0.219805857	0.043796178	0.439	0.481	1
Cdc23	0.127868893	0.043771423	0.213	0.237	1
AI597479	0.271716085	0.043769979	0.226	0.225	1
Arrdc2	0.165486469	0.043766673	0.116	0.085	1
Utp14b	0.238499085	0.043693516	0.116	0.136	1
Dcun1d2	0.083199685	0.043595882	0.148	0.127	1
Syde2	0.050247475	0.043567186	0.168	0.174	1
Dtd2	0.032139051	0.043563061	0.484	0.563	1
Phtf2	0.363420759	0.043556857	0.116	0.104	1
Tsacc	0.115231822	0.043534971	0.11	0.108	1
Slc16a6	0.790450124	0.043512351	0.11	0.092	1
Sdf2	0.036443974	0.043465848	0.574	0.646	1
Kdm4b	0.105177033	0.043428886	0.2	0.203	1
Comtd1	0.096062901	0.04340745	0.361	0.392	1
Spcs1	0.283984307	0.043391164	0.69	0.734	1
Csad	0.109448279	0.043378615	0.174	0.18	1
Rlim	0.374484801	0.043363302	0.419	0.434	1
Slc30a7	0.235014618	0.043359357	0.335	0.345	1
Etl4	0.047592148	0.043342996	0.355	0.389	1
Prmt7	0.476509848	0.043309469	0.406	0.386	1
Ankrd1	0.086984415	0.043306185	0.355	0.418	1
Gatd1	0.176942392	0.043292814	0.335	0.351	1
Add3	0.297442614	0.043280781	0.303	0.323	1
9930021J03Rik	0.064635453	0.043271376	0.484	0.547	1
Actr8	0.116314609	0.043270835	0.252	0.278	1
Herpud2	0.257378777	0.043262079	0.381	0.424	1
Ankfy1	0.088779059	0.043261017	0.465	0.506	1
Zfyve26	0.265772852	0.043156635	0.297	0.329	1
Lrrc45	0.15519649	0.043153788	0.232	0.237	1
Srek1	0.249121322	0.043139855	0.639	0.693	1
Fuz	0.133986011	0.043135953	0.161	0.12	1
Slc15a4	0.111207567	0.043130551	0.135	0.18	1
Tdp2	0.003275579	0.043128738	0.329	0.44	1
Hsf1	0.177744806	0.043111005	0.29	0.326	1
Scn5a	0.013048304	0.04307988	0.161	0.215	1
Gk5	0.257645619	0.043013194	0.161	0.146	1
Cd63	0.512240457	0.042916478	0.935	0.959	1
Crlf3	0.034758931	0.042906895	0.471	0.56	1
Ip6k1	0.066758458	0.042888274	0.445	0.513	1
Rnf170	0.34697103	0.042885466	0.213	0.196	1
Wdr33	0.045982537	0.042858827	0.361	0.459	1
Recql5	0.13756162	0.042822657	0.129	0.073	1
Ift81	0.377324551	0.042806907	0.29	0.285	1
4930402H24Rik	0.544603749	0.042792591	0.284	0.259	1
Vps41	0.036767876	0.042790978	0.329	0.367	1
Hectd4	0.349768427	0.042765436	0.245	0.206	1
Hyls1	0.603557017	0.042750325	0.123	0.136	1
Pla1a	0.065892927	0.042730771	0.123	0.149	1
Pus10	0.504956091	0.042706286	0.155	0.168	1
Rp2	0.49154303	0.042690095	0.168	0.139	1
Ube2o	0.484344283	0.042683629	0.29	0.259	1
Hus1	0.108972943	0.042654672	0.155	0.174	1
Fmn1	0.183565425	0.042647157	0.168	0.184	1
Zdhhc18	0.681099144	0.04264538	0.329	0.316	1
G6pdx	0.397318832	0.04264496	0.168	0.174	1
Dynlt3	0.417991826	0.042599174	0.477	0.456	1
Fam199x	0.539892518	0.042560904	0.29	0.275	1
Crcp	0.180076984	0.042554149	0.284	0.323	1
Mosmo	0.032629093	0.042544006	0.381	0.43	1
Abtb1	0.323453926	0.042485459	0.245	0.199	1
Arhgap1	0.023554815	0.042476985	0.284	0.351	1
Zfp646	0.541031388	0.042463567	0.335	0.323	1
Il2rg	0.367110091	0.04244314	0.123	0.114	1
Nosip	0.054399168	0.042424193	0.29	0.351	1
Rad17	0.309933721	0.042374582	0.297	0.335	1
Zfp81	0.119913388	0.0423503	0.265	0.316	1
Nxn	0.717730674	0.04230471	0.439	0.453	1
Stxbp5	0.533922227	0.042302512	0.252	0.215	1
Golga2	0.008205116	0.042297988	0.277	0.345	1
Zfp866	0.43409199	0.04229704	0.181	0.168	1
Nop2	0.027980474	0.042280571	0.342	0.411	1
Tmtc3	0.25398621	0.042261493	0.381	0.399	1
Mcm3	0.599192634	0.042253986	0.355	0.361	1
Arhgef17	0.341808912	0.042244681	0.2	0.18	1
Elac2	0.363258216	0.042209797	0.148	0.165	1
Adss	0.206333301	0.042196092	0.69	0.759	1
Ifngr1	0.258002434	0.042110799	0.439	0.478	1
[truncated: 7,654 more rows]
